# Supplementary material for: Core promoterome of barley embryo
Source: Comput Struct Biotechnol J. 2023 Dec 5;23:264–77. doi: 10.1016/j.csbj.2023.12.003 (PMC10762323; doi:10.1016/j.csbj.2023.12.003)
Supplement: Supplementary file 2 — Data S1: A complete list of the TCs in the sense directions according to the annotated genes, including consensus-TC coordinates in the MorexV3 genome, the assigned-gene ID, position of the dominant TSS, feature annotation, classification, IQW and TPM. Data S2: Interactive correlation plots of CAGE and RNA-seq. Data S3: The new barley GO-term annotation in GAF format. Data S4: Genes with developmental TSS shifts between embryonic stages. Data S5: Interactive result from hierarchical matrix clustering of motifs found in all barley promoters. [file mmc2.zip]

Archive with 2 entries (1 files):
- mmc2/
- mmc2/Data_S1.txt
