# Supplementary material for: Core promoterome of barley embryo
Source: Comput Struct Biotechnol J. 2023 Dec 5;23:264–77. doi: 10.1016/j.csbj.2023.12.003 (PMC10762323; doi:10.1016/j.csbj.2023.12.003)
Supplement: Supplementary file 2 — Data S1: A complete list of the TCs in the sense directions according to the annotated genes, including consensus-TC coordinates in the MorexV3 genome, the assigned-gene ID, position of the dominant TSS, feature annotation, classification, IQW and TPM. Data S2: Interactive correlation plots of CAGE and RNA-seq. Data S3: The new barley GO-term annotation in GAF format. Data S4: Genes with developmental TSS shifts between embryonic stages. Data S5: Interactive result from hierarchical matrix clustering of motifs found in all barley promoters. [file mmc2.zip › mmc2/Data_S1.txt]

seqnames	starts	ends	geneId	score	strand	dominantTSS	annotation	IQW	length	dominantTPM	q_0.1	q_0.9	type
chr1H	49424	49731	HORVU.MOREX.r3.1HG0000010	163.74965986184	+	49538	Promoter	8	308	75.9950651338263	15	22	primary
chr1H	76158	76343	HORVU.MOREX.r3.1HG0000030	8.2200121478566	+	76225	Promoter	23	186	2.47108131018204	3	25	primary
chr1H	81712	81936	HORVU.MOREX.r3.1HG0000040	60.6415858336272	-	81822	Promoter	35	225	8.09817342204544	8	42	primary
chr1H	81484	81645	HORVU.MOREX.r3.1HG0000040	25.1126125893581	-	81597	Exon	2	162	22.2818672264342	5	6	alternative
chr1H	86883	87127	HORVU.MOREX.r3.1HG0000050	35.7900129202624	-	87079	Promoter	24	245	7.06950786062422	13	36	primary
chr1H	132130	132382	HORVU.MOREX.r3.1HG0000060	15.9674775380927	+	132210	Promoter	15	253	3.68904564044035	5	19	primary
chr1H	146501	146722	HORVU.MOREX.r3.1HG0000070	144.406690512383	+	146644	Promoter	33	222	29.2273497476471	18	50	primary
chr1H	146930	147030	HORVU.MOREX.r3.1HG0000070	109.396737692678	+	146978	5'	1	101	100.958204651912	1	1	alternative
chr1H	148035	148086	HORVU.MOREX.r3.1HG0000070	1.80326243452052	+	148036	Exon	2	52	1.44292922599826	1	2	alternative
chr1H	152390	152769	HORVU.MOREX.r3.1HG0000080	3.87986665661474	+	152503	Promoter	19	380	1.55906564396452	6	24	primary
chr1H	152144	152287	HORVU.MOREX.r3.1HG0000080	5.42407959127578	+	152238	Distal	7	144	1.69676334344192	2	8	alternative
chr1H	159818	159923	HORVU.MOREX.r3.1HG0000090	13.0257459282698	-	159868	Promoter	10	106	3.15574265387335	2	11	primary
chr1H	166561	166615	HORVU.MOREX.r3.1HG0000100	0.632181587141158	-	166604	Promoter	43	55	0.610874615734791	1	43	primary
chr1H	179590	179604	HORVU.MOREX.r3.1HG0000110	0.590458155627253	-	179595	Distal	14	15	0.40005528517194	1	14	primary
chr1H	387877	388051	HORVU.MOREX.r3.1HG0000130	74.8371244239692	-	387949	Promoter	26	175	25.691028894209	6	31	primary
chr1H	382293	382341	HORVU.MOREX.r3.1HG0000130	0.312946660529191	-	382307	Exon	2	49	0.183448349668529	1	2	alternative
chr1H	385399	385441	HORVU.MOREX.r3.1HG0000130	0.8921151670302	-	385441	Exon	2	43	0.717619787243302	1	2	alternative
chr1H	385968	386052	HORVU.MOREX.r3.1HG0000130	1.27643646574157	-	385988	Exon	6	85	0.296348218516324	1	6	alternative
chr1H	413511	413664	HORVU.MOREX.r3.1HG0000140	12.0426711840652	-	413573	Promoter	19	154	3.90982991644723	5	23	primary
chr1H	592500	592507	HORVU.MOREX.r3.1HG0000230	0.411561320756203	-	592501	Promoter	7	8	0.411561320756203	1	7	primary
chr1H	669198	669300	HORVU.MOREX.r3.1HG0000260	106.022362553774	+	669249	Promoter	6	103	45.8257888986915	2	7	primary
chr1H	669482	669533	HORVU.MOREX.r3.1HG0000260	101.467484608062	+	669483	Exon	1	52	100.279308891426	1	1	alternative
chr1H	669841	669885	HORVU.MOREX.r3.1HG0000260	0.322731300094332	+	669841	Exon	2	45	0.218152294944719	1	2	alternative
chr1H	669968	670058	HORVU.MOREX.r3.1HG0000260	0.702088978324083	+	670007	Exon	2	91	0.35835765619938	1	2	alternative
chr1H	673793	673881	HORVU.MOREX.r3.1HG0000270	533.210667393855	-	673842	Promoter	1	89	490.843818726719	28	28	primary
chr1H	673647	673756	HORVU.MOREX.r3.1HG0000270	2.55213277145942	-	673691	5'	11	110	0.460071587962285	2	12	alternative
chr1H	1159537	1159656	HORVU.MOREX.r3.1HG0000350	47.7439627498196	-	1159598	Promoter	12	120	19.8953934099974	11	22	primary
chr1H	1155916	1155978	HORVU.MOREX.r3.1HG0000350	1.17490457495487	-	1155975	Exon	2	63	0.869122332870047	1	2	alternative
chr1H	1156110	1156131	HORVU.MOREX.r3.1HG0000350	0.833750414379756	-	1156130	5'	2	22	0.438774963303327	1	2	alternative
chr1H	1165346	1165396	HORVU.MOREX.r3.1HG0000360	1.71845892017621	+	1165388	Distal	6	51	0.509460088689473	1	6	alternative
chr1H	1184810	1184854	HORVU.MOREX.r3.1HG0000380	1.24517651850514	-	1184829	5'	5	45	1.24517651850514	1	5	primary
chr1H	1320962	1321065	HORVU.MOREX.r3.1HG0000420	7.83969308523993	-	1321019	5'	4	104	3.94417031780304	2	5	primary
chr1H	1337434	1337436	HORVU.MOREX.r3.1HG0000430	0.182678913053978	-	1337435	Promoter	2	3	0.182678913053978	1	2	primary
chr1H	1457392	1457581	HORVU.MOREX.r3.1HG0000460	289.905907767784	-	1457438	Promoter	6	190	113.643800285608	11	16	primary
chr1H	1476518	1476646	HORVU.MOREX.r3.1HG0000470	21.1181633153831	-	1476566	Promoter	4	129	9.17758627599167	2	5	primary
chr1H	1499071	1499260	HORVU.MOREX.r3.1HG0000480	108.978690814594	+	1499093	Promoter	5	190	65.3471520683614	2	6	primary
chr1H	1511359	1511514	HORVU.MOREX.r3.1HG0000490	4.97076938727215	+	1511456	Promoter	8	156	1.97975305706326	4	11	primary
chr1H	1605928	1606199	HORVU.MOREX.r3.1HG0000610	45.2832044722959	-	1606038	Promoter	28	272	11.7839074038627	10	37	primary
chr1H	1613905	1614100	HORVU.MOREX.r3.1HG0000620	76.7367002689614	+	1614046	Promoter	27	196	22.3273151447466	13	39	primary
chr1H	1614503	1614579	HORVU.MOREX.r3.1HG0000620	1.97460966375669	+	1614543	Promoter	3	77	1.97460966375669	1	3	primary
chr1H	1615139	1615364	HORVU.MOREX.r3.1HG0000620	5.29062004779496	+	1615321	Intron	11	226	1.08619698040993	2	12	alternative
chr1H	1615756	1615814	HORVU.MOREX.r3.1HG0000620	59.238240433368	+	1615779	5'	1	59	53.5425092867796	1	1	alternative
chr1H	1616847	1616915	HORVU.MOREX.r3.1HG0000620	0.490132036416975	+	1616863	Exon	2	69	0.281017602126312	1	2	alternative
chr1H	1636713	1636880	HORVU.MOREX.r3.1HG0000630	49.6050957840552	-	1636835	Promoter	10	168	24.1012224752066	10	19	primary
chr1H	1631697	1631844	HORVU.MOREX.r3.1HG0000630	3.66444401945497	-	1631821	Exon	7	148	2.20674674391018	3	9	alternative
chr1H	1631959	1632128	HORVU.MOREX.r3.1HG0000630	4.04551254602507	-	1632128	Exon	9	170	1.07959048582629	2	10	alternative
chr1H	1632316	1632380	HORVU.MOREX.r3.1HG0000630	0.957996473486219	-	1632359	Exon	3	65	0.443898641658696	1	3	alternative
chr1H	1632554	1632574	HORVU.MOREX.r3.1HG0000630	0.313272225330806	-	1632573	Exon	2	21	0.156636112665403	1	2	alternative
chr1H	1633859	1633906	HORVU.MOREX.r3.1HG0000630	0.393597284197138	-	1633906	Exon	2	48	0.270113490145741	1	2	alternative
chr1H	1706696	1706846	HORVU.MOREX.r3.1HG0000660	21.5184324648687	+	1706791	Promoter	18	151	13.8251186256532	7	24	primary
chr1H	1725259	1725444	HORVU.MOREX.r3.1HG0000670	41.9531931244564	+	1725335	Promoter	7	186	15.7820281336441	9	15	primary
chr1H	1726160	1726251	HORVU.MOREX.r3.1HG0000670	0.478501670116459	+	1726203	5'	2	92	0.25396451739758	1	2	alternative
chr1H	1730257	1730266	HORVU.MOREX.r3.1HG0000680	0.574809757459267	-	1730263	Promoter	9	10	0.574809757459267	1	9	primary
chr1H	1757349	1757352	HORVU.MOREX.r3.1HG0000690	0.811864078843042	-	1757352	Promoter	3	4	0.610874615734791	1	3	primary
chr1H	1824601	1824604	HORVU.MOREX.r3.1HG0000730	0.642830482119988	-	1824602	Promoter	3	4	0.582031044192974	1	3	primary
chr1H	1828090	1828132	HORVU.MOREX.r3.1HG0000740	0.73385467845101	-	1828091	Promoter	29	43	0.399103520413793	1	29	primary
chr1H	1842825	1842910	HORVU.MOREX.r3.1HG0000780	9.53527842190854	+	1842861	Promoter	6	86	5.02325433309105	3	8	primary
chr1H	1917790	1917864	HORVU.MOREX.r3.1HG0000800	12.7825836601959	+	1917812	Promoter	5	75	8.29316250737461	2	6	primary
chr1H	2061193	2061252	HORVU.MOREX.r3.1HG0000810	3.85918559034516	+	2061198	Promoter	3	60	2.25256919877991	1	3	primary
chr1H	2083071	2083228	HORVU.MOREX.r3.1HG0000850	236.266037816485	+	2083156	Promoter	10	158	144.062039313908	7	16	primary
chr1H	2083345	2083397	HORVU.MOREX.r3.1HG0000850	216.756802720691	+	2083346	Exon	1	53	212.071540363248	2	2	alternative
chr1H	2085664	2085675	HORVU.MOREX.r3.1HG0000850	1.52933892618245	+	2085664	Exon	2	12	1.31394388072618	1	2	alternative
chr1H	2085806	2085851	HORVU.MOREX.r3.1HG0000850	1.31567750200203	+	2085807	Exon	2	46	0.684800296820933	1	2	alternative
chr1H	2095420	2095434	HORVU.MOREX.r3.1HG0000860	0.319504296049495	+	2095420	Distal	2	15	0.201001366472556	1	2	alternative
chr1H	2105841	2105984	HORVU.MOREX.r3.1HG0000880	10.9335494597975	+	2105891	Promoter	12	144	5.66589643271479	2	13	primary
chr1H	2269198	2269391	HORVU.MOREX.r3.1HG0000950	4.90600188419338	-	2269250	Promoter	6	194	3.38802754195565	1	6	primary
chr1H	2299482	2299503	HORVU.MOREX.r3.1HG0000980	0.360353459940815	+	2299498	Distal	21	22	0.173491181911299	1	21	primary
chr1H	2325983	2326139	HORVU.MOREX.r3.1HG0001010	2.21192198656329	+	2326125	Exon	6	157	0.81231984886284	1	6	alternative
chr1H	2326243	2326260	HORVU.MOREX.r3.1HG0001010	1.59949569760215	+	2326255	Exon	2	18	1.31115699995841	1	2	alternative
chr1H	2512945	2512952	HORVU.MOREX.r3.1HG0001070	0.963867912445428	-	2512952	Distal	5	8	0.91277898640642	3	7	primary
chr1H	2554344	2554401	HORVU.MOREX.r3.1HG0001080	3.00446887589898	-	2554397	Promoter	4	58	1.95177672020062	2	5	primary
chr1H	2536554	2536647	HORVU.MOREX.r3.1HG0001080	0.401323750899618	-	2536647	Distal	3	94	0.164581812968111	1	3	alternative
chr1H	2536742	2536895	HORVU.MOREX.r3.1HG0001080	8.29949735299246	-	2536891	Distal	5	154	3.64699234184932	5	9	alternative
chr1H	2554146	2554261	HORVU.MOREX.r3.1HG0001080	0.244029135030428	-	2554210	Exon	2	116	0.129498310860662	1	2	alternative
chr1H	2564750	2565023	HORVU.MOREX.r3.1HG0001100	3.4953774711934	-	2565020	Distal	13	274	2.08288521255495	5	17	primary
chr1H	2575427	2575483	HORVU.MOREX.r3.1HG0001110	10.528157851543	-	2575482	Promoter	5	57	6.9285598934494	4	8	primary
chr1H	2580378	2580539	HORVU.MOREX.r3.1HG0001120	53.1117536148264	-	2580451	Promoter	20	162	13.1592565927204	6	25	primary
chr1H	2577743	2577825	HORVU.MOREX.r3.1HG0001120	0.59133184044835	-	2577785	Exon	2	83	0.341441208849024	1	2	alternative
chr1H	2577896	2577945	HORVU.MOREX.r3.1HG0001120	36.246438130316	-	2577943	5'	1	50	36.246438130316	1	1	alternative
chr1H	2586473	2586607	HORVU.MOREX.r3.1HG0001130	55.9613567260019	-	2586527	Promoter	19	135	18.7050081875946	6	24	primary
chr1H	2583690	2583738	HORVU.MOREX.r3.1HG0001130	0.407531857129944	-	2583737	Exon	2	49	0.222771767486389	1	2	alternative
chr1H	2586321	2586392	HORVU.MOREX.r3.1HG0001130	9.93350886098985	-	2586362	Exon	1	72	9.40193363768522	1	1	alternative
chr1H	2605315	2605427	HORVU.MOREX.r3.1HG0001150	7.46556916914615	-	2605344	Promoter	2	113	6.35026012227469	2	3	primary
chr1H	2745440	2745496	HORVU.MOREX.r3.1HG0001220	2.76224063791298	+	2745442	Distal	4	57	1.47420139330745	2	5	alternative
chr1H	2775457	2775656	HORVU.MOREX.r3.1HG0001230	15.0664668763142	+	2775458	Promoter	7	200	7.7196640429766	1	7	primary
chr1H	2855863	2855963	HORVU.MOREX.r3.1HG0001280	13.2875508989159	+	2855907	Distal	4	101	6.18500497015541	2	5	alternative
chr1H	2970567	2970738	HORVU.MOREX.r3.1HG0001330	10.1625412859553	+	2970568	Promoter	4	172	5.89280791819255	1	4	primary
chr1H	3260495	3260550	HORVU.MOREX.r3.1HG0001420	2.44805927038222	+	3260497	Promoter	5	56	2.44805927038222	1	5	primary
chr1H	3332212	3332302	HORVU.MOREX.r3.1HG0001450	0.50596945227088	-	3332245	Distal	2	91	0.354644194532369	1	2	alternative
chr1H	3339585	3339588	HORVU.MOREX.r3.1HG0001460	0.306168908478787	-	3339588	Promoter	3	4	0.266616864725334	1	3	primary
chr1H	3690391	3690395	HORVU.MOREX.r3.1HG0001550	0.931568480319848	+	3690393	Promoter	4	5	0.931568480319848	1	4	primary
chr1H	4411027	4411138	HORVU.MOREX.r3.1HG0002020	17.5029308014346	-	4411079	Promoter	5	112	11.2344627197783	3	7	primary
chr1H	4410860	4410926	HORVU.MOREX.r3.1HG0002020	0.487716740380037	-	4410908	Exon	2	67	0.307043786769958	1	2	alternative
chr1H	4450749	4450755	HORVU.MOREX.r3.1HG0002100	0.84664690147133	+	4450750	Promoter	6	7	0.84664690147133	1	6	primary
chr1H	4488466	4488622	HORVU.MOREX.r3.1HG0002130	21.6447431177239	-	4488579	Promoter	18	157	7.93458213411265	5	22	primary
chr1H	4508788	4508933	HORVU.MOREX.r3.1HG0002160	9.01046848942306	+	4508879	Promoter	13	146	5.20605656163408	5	17	primary
chr1H	4520963	4521014	HORVU.MOREX.r3.1HG0002170	4.49329734791556	+	4520965	Promoter	2	52	3.03677868193473	1	2	primary
chr1H	4520224	4520415	HORVU.MOREX.r3.1HG0002170	6.92680596378039	+	4520272	Distal	12	192	0.825387146893847	3	14	alternative
chr1H	4885015	4885130	HORVU.MOREX.r3.1HG0002260	53.6314041029265	-	4885068	Promoter	4	116	24.6494296684945	8	11	primary
chr1H	4884460	4884545	HORVU.MOREX.r3.1HG0002260	1.23250884173243	-	4884500	Exon	3	86	0.553640045322345	1	3	alternative
chr1H	4884770	4884821	HORVU.MOREX.r3.1HG0002260	2.1281164640557	-	4884821	Exon	3	52	1.46303792048449	2	4	alternative
chr1H	4891772	4891876	HORVU.MOREX.r3.1HG0002280	53.1111510110126	-	4891821	Promoter	6	105	32.3547498528944	8	13	primary
chr1H	4891424	4891519	HORVU.MOREX.r3.1HG0002280	0.597509906971935	-	4891464	Exon	3	96	0.372958043229242	1	3	alternative
chr1H	4907485	4907786	HORVU.MOREX.r3.1HG0002320	22.9681323094771	+	4907579	Promoter	33	302	4.64999219093946	7	39	primary
chr1H	4913522	4913692	HORVU.MOREX.r3.1HG0002330	80.9134339655025	-	4913639	Promoter	6	171	59.8043128364729	13	18	primary
chr1H	4913351	4913426	HORVU.MOREX.r3.1HG0002330	2.02720955597155	-	4913395	Exon	2	76	1.79021888165533	1	2	alternative
chr1H	4915003	4915202	HORVU.MOREX.r3.1HG0002340	23.5011994979833	+	4915079	Promoter	20	200	9.70060892830535	8	27	primary
chr1H	4920675	4920800	HORVU.MOREX.r3.1HG0002350	1.68910825259658	+	4920722	Promoter	9	126	1.68910825259658	2	10	primary
chr1H	4942039	4942147	HORVU.MOREX.r3.1HG0002380	38.3447543275746	+	4942093	Promoter	8	109	15.0582085943054	3	10	primary
chr1H	5067104	5067205	HORVU.MOREX.r3.1HG0002450	170.38498820438	+	5067152	Promoter	4	102	138.671684373421	3	6	primary
chr1H	5067660	5067914	HORVU.MOREX.r3.1HG0002450	154.399125503144	+	5067686	5'	1	255	147.739565795256	4	4	alternative
chr1H	5068282	5068388	HORVU.MOREX.r3.1HG0002450	0.364383039845799	+	5068331	Exon	2	107	0.229147676228442	1	2	alternative
chr1H	5075186	5075286	HORVU.MOREX.r3.1HG0002470	53.9607509892337	+	5075230	Promoter	4	101	23.6636282083673	3	6	primary
chr1H	5075392	5075482	HORVU.MOREX.r3.1HG0002470	0.856569815748135	+	5075439	Exon	2	91	0.597128636061981	1	2	alternative
chr1H	5084324	5084419	HORVU.MOREX.r3.1HG0002500	1.1513122842063	+	5084373	Distal	2	96	0.649375823345186	1	2	alternative
chr1H	5103520	5103720	HORVU.MOREX.r3.1HG0002510	128.784434659659	-	5103578	Promoter	7	201	77.5188657922665	9	15	primary
chr1H	5099277	5099330	HORVU.MOREX.r3.1HG0002510	0.324005108879019	-	5099328	Exon	2	54	0.188050785806759	1	2	alternative
chr1H	5100239	5100347	HORVU.MOREX.r3.1HG0002510	1.12088019958289	-	5100299	Exon	3	109	0.54341045599922	1	3	alternative
chr1H	5100914	5100948	HORVU.MOREX.r3.1HG0002510	1.8482872605761	-	5100948	Exon	2	35	1.19661218488495	1	2	alternative
chr1H	5109280	5109401	HORVU.MOREX.r3.1HG0002510	4.0499699663977	-	5109350	5'	5	122	1.73336682818317	2	6	alternative
chr1H	5116547	5116673	HORVU.MOREX.r3.1HG0002530	2.69581123989335	-	5116626	Promoter	11	127	1.53626740841434	4	14	primary
chr1H	5139934	5140060	HORVU.MOREX.r3.1HG0002560	12.9722834099206	+	5139977	Promoter	10	127	9.23412739744639	4	13	primary
chr1H	5152282	5152401	HORVU.MOREX.r3.1HG0002570	5.77519936742528	+	5152358	Promoter	5	120	2.51466884480847	4	8	primary
chr1H	5348292	5348409	HORVU.MOREX.r3.1HG0002590	8.02129338619893	-	5348337	Promoter	9	118	3.0817381181779	3	11	primary
chr1H	5365692	5365748	HORVU.MOREX.r3.1HG0002610	50.4893165438007	-	5365738	Promoter	3	57	42.4119638613734	2	4	primary
chr1H	5367001	5367125	HORVU.MOREX.r3.1HG0002610	62.8305494733813	-	5367071	Distal	14	125	17.8889156441247	10	23	alternative
chr1H	5370307	5370512	HORVU.MOREX.r3.1HG0002620	33.9286839152853	-	5370423	Promoter	24	206	8.32860175531149	6	29	primary
chr1H	5368912	5368963	HORVU.MOREX.r3.1HG0002620	20.4301686371509	-	5368958	Exon	2	52	14.4254811001839	1	2	alternative
chr1H	5391843	5392070	HORVU.MOREX.r3.1HG0002630	8.63789839332789	+	5391939	Promoter	19	228	2.36743507204165	3	21	primary
chr1H	5495004	5495162	HORVU.MOREX.r3.1HG0002660	10.6536145418328	+	5495110	Promoter	6	159	9.37522343263207	3	8	primary
chr1H	5502293	5502331	HORVU.MOREX.r3.1HG0002670	10.4876012699202	+	5502295	Promoter	2	39	8.8463310143779	2	3	primary
chr1H	5632045	5632130	HORVU.MOREX.r3.1HG0002770	22.103043942638	-	5632082	Promoter	3	86	14.3629292425465	5	7	primary
chr1H	5646670	5646689	HORVU.MOREX.r3.1HG0002800	0.283677488853243	+	5646671	Promoter	19	20	0.13649189958765	1	19	primary
chr1H	5661951	5661955	HORVU.MOREX.r3.1HG0002810	0.266616864725334	+	5661952	Promoter	4	5	0.266616864725334	1	4	primary
chr1H	5714161	5714303	HORVU.MOREX.r3.1HG0002870	26.2503064858233	-	5714240	Promoter	24	143	7.61272103205707	10	33	primary
chr1H	5714033	5714129	HORVU.MOREX.r3.1HG0002870	0.515541363859811	-	5714078	5'	2	97	0.270664935131547	1	2	alternative
chr1H	5718371	5718548	HORVU.MOREX.r3.1HG0002880	132.882051957547	-	5718518	Promoter	33	178	29.7793705603745	17	49	primary
chr1H	5718155	5718261	HORVU.MOREX.r3.1HG0002880	6.00963045134006	-	5718259	Exon	4	107	3.99027799893349	3	6	alternative
chr1H	5725503	5725660	HORVU.MOREX.r3.1HG0002890	4.13248479133079	-	5725569	Promoter	9	158	2.63352048914626	4	12	primary
chr1H	5944925	5945031	HORVU.MOREX.r3.1HG0003090	1.63416425076434	+	5944974	Promoter	3	107	1.63416425076434	1	3	primary
chr1H	5945054	5945288	HORVU.MOREX.r3.1HG0003090	160.907742943986	+	5945097	Promoter	7	235	96.863470821054	5	11	primary
chr1H	5973028	5973184	HORVU.MOREX.r3.1HG0003090	28.9651018444446	+	5973077	Promoter	8	157	18.7748868860529	4	11	primary
chr1H	5945328	5945430	HORVU.MOREX.r3.1HG0003090	0.310167719702757	+	5945380	Exon	2	103	0.176584816425043	1	2	alternative
chr1H	5980551	5980707	HORVU.MOREX.r3.1HG0003120	1.97495737801513	+	5980552	Promoter	4	157	1.97495737801513	1	4	primary
chr1H	6059447	6059631	HORVU.MOREX.r3.1HG0003130	13.596530112473	-	6059544	Promoter	8	185	6.89280017400692	6	13	primary
chr1H	6059234	6059383	HORVU.MOREX.r3.1HG0003130	14.2247848747849	-	6059325	5'	13	150	4.97738483209141	4	16	alternative
chr1H	6142126	6142401	HORVU.MOREX.r3.1HG0003140	512.274113939708	+	6142344	Promoter	63	276	102.580334514057	22	84	primary
chr1H	6143561	6143630	HORVU.MOREX.r3.1HG0003140	284.00080209957	+	6143591	5'	2	70	149.376608818942	2	3	alternative
chr1H	6143723	6143939	HORVU.MOREX.r3.1HG0003140	20.462886503674	+	6143753	Exon	10	217	10.102167805015	2	11	alternative
chr1H	6145145	6145189	HORVU.MOREX.r3.1HG0003140	0.946627281643152	+	6145147	Exon	3	45	0.581379384458298	1	3	alternative
chr1H	6148286	6148474	HORVU.MOREX.r3.1HG0003150	11.4985890853351	-	6148387	Promoter	19	189	4.1376130598147	5	23	primary
chr1H	6245278	6245405	HORVU.MOREX.r3.1HG0003180	2.96825112408434	-	6245342	Distal	6	128	1.33270672474407	2	7	alternative
chr1H	6307002	6307010	HORVU.MOREX.r3.1HG0003230	0.194119118277949	-	6307010	Promoter	8	9	0.127171243509407	1	8	primary
chr1H	6709774	6709848	HORVU.MOREX.r3.1HG0003280	1.93020784672761	-	6709797	Distal	3	75	1.29280210027378	1	3	alternative
chr1H	6752758	6752877	HORVU.MOREX.r3.1HG0003290	1.36107520762594	-	6752827	Promoter	7	120	1.36107520762594	1	7	primary
chr1H	6757260	6757321	HORVU.MOREX.r3.1HG0003300	1.60214839105267	-	6757266	Promoter	3	62	1.60214839105267	1	3	primary
chr1H	6786982	6786997	HORVU.MOREX.r3.1HG0003310	1.06261190393479	+	6786990	Promoter	13	16	0.497378945830267	3	15	primary
chr1H	6787261	6787317	HORVU.MOREX.r3.1HG0003310	0.275139042242342	+	6787288	Exon	2	57	0.156636112665403	1	2	alternative
chr1H	6888818	6888873	HORVU.MOREX.r3.1HG0003390	4.23031750099865	+	6888858	Distal	4	56	2.40922179940595	3	6	alternative
chr1H	6925453	6925486	HORVU.MOREX.r3.1HG0003410	1.71878803036034	+	6925470	Distal	3	34	0.717596405908549	1	3	alternative
chr1H	6978077	6978453	HORVU.MOREX.r3.1HG0003430	2.32162711606085	+	6978229	Promoter	21	377	1.25586468287417	3	23	primary
chr1H	7566815	7566817	HORVU.MOREX.r3.1HG0003610	0.244457652559829	+	7566816	Promoter	2	3	0.244457652559829	1	2	primary
chr1H	7582930	7582932	HORVU.MOREX.r3.1HG0003620	0.145242320272896	-	7582931	Promoter	2	3	0.145242320272896	1	2	primary
chr1H	7762109	7762251	HORVU.MOREX.r3.1HG0003690	3.68272492566239	+	7762155	Promoter	6	143	2.48367041011715	1	6	primary
chr1H	7859137	7859241	HORVU.MOREX.r3.1HG0003710	20.0717213144909	-	7859191	Promoter	5	105	12.5152870343304	2	6	primary
chr1H	8052695	8053115	HORVU.MOREX.r3.1HG0003780	222.140922247111	+	8052829	Promoter	7	421	84.7291984277134	9	15	primary
chr1H	8209904	8210058	HORVU.MOREX.r3.1HG0003820	5.11479747670537	+	8209951	Promoter	10	155	2.1025833337035	1	10	primary
chr1H	8315412	8315623	HORVU.MOREX.r3.1HG0003860	36.1488015315608	+	8315575	Promoter	33	212	6.19646568153584	9	41	primary
chr1H	8353222	8353455	HORVU.MOREX.r3.1HG0003890	13.1007354990828	+	8353266	Promoter	36	234	3.46084443619637	2	37	primary
chr1H	8360398	8360634	HORVU.MOREX.r3.1HG0003900	10.0730256160249	-	8360516	Promoter	10	237	3.8960703214829	5	14	primary
chr1H	8523240	8523422	HORVU.MOREX.r3.1HG0003930	58.9274057750486	-	8523367	Promoter	21	183	13.4257933983212	8	28	primary
chr1H	8521499	8521541	HORVU.MOREX.r3.1HG0003930	0.746391690827782	-	8521541	Exon	2	43	0.431603466615285	1	2	alternative
chr1H	8521659	8521695	HORVU.MOREX.r3.1HG0003930	0.682111438792993	-	8521695	Exon	2	37	0.384026082284775	1	2	alternative
chr1H	8521872	8521922	HORVU.MOREX.r3.1HG0003930	0.669283290440381	-	8521921	Exon	2	51	0.487552776443118	1	2	alternative
chr1H	8522872	8522927	HORVU.MOREX.r3.1HG0003930	0.247737319215229	-	8522893	Exon	2	56	0.144201876329185	1	2	alternative
chr1H	8534303	8534416	HORVU.MOREX.r3.1HG0003950	14.7461424019909	-	8534409	Promoter	9	114	4.71464910854876	3	11	primary
chr1H	8533980	8534026	HORVU.MOREX.r3.1HG0003950	2.46418879820815	-	8533987	5'	1	47	2.10918040612762	2	2	alternative
chr1H	8534089	8534247	HORVU.MOREX.r3.1HG0003950	5.58858811403516	-	8534136	5'	10	159	2.44202551292201	3	12	alternative
chr1H	8867261	8867437	HORVU.MOREX.r3.1HG0004110	1.32019065977683	-	8867310	Distal	3	177	1.32019065977683	1	3	primary
chr1H	8879856	8880129	HORVU.MOREX.r3.1HG0004150	8.72638064999414	-	8879968	Promoter	17	274	4.24927065665575	6	22	primary
chr1H	8888361	8888515	HORVU.MOREX.r3.1HG0004160	9.01495239330409	+	8888410	Promoter	11	155	5.07519829342237	3	13	primary
chr1H	8934481	8934627	HORVU.MOREX.r3.1HG0004210	19.7770759821684	+	8934526	Promoter	20	147	6.44456168863042	3	22	primary
chr1H	8937433	8937595	HORVU.MOREX.r3.1HG0004220	47.5258005619296	+	8937477	Promoter	1	163	42.3037445132129	4	4	primary
chr1H	8937623	8937807	HORVU.MOREX.r3.1HG0004220	1.21699651525591	+	8937783	Exon	6	185	0.336408053234626	1	6	alternative
chr1H	8948516	8948681	HORVU.MOREX.r3.1HG0004230	7.49115128125757	+	8948624	Distal	9	166	3.17519567898311	3	11	primary
chr1H	9112471	9112647	HORVU.MOREX.r3.1HG0004280	77.9769551488154	+	9112587	Promoter	14	177	35.3282609114423	7	20	primary
chr1H	9115078	9115187	HORVU.MOREX.r3.1HG0004280	56.6329017092894	+	9115128	Promoter	6	110	23.4465076122668	3	8	primary
chr1H	9115607	9115642	HORVU.MOREX.r3.1HG0004280	1.219457571366	+	9115611	Promoter	4	36	1.219457571366	1	4	primary
chr1H	9109379	9109479	HORVU.MOREX.r3.1HG0004280	27.5192946151263	+	9109428	Distal	2	101	21.9831071343272	1	2	alternative
chr1H	9109550	9109636	HORVU.MOREX.r3.1HG0004280	26.2253156991111	+	9109595	Distal	1	87	25.5223410290452	1	1	alternative
chr1H	9126699	9126705	HORVU.MOREX.r3.1HG0004310	5.97886648808317	-	9126704	Promoter	6	7	5.92800225869148	1	6	primary
chr1H	9126657	9126706	HORVU.MOREX.r3.1HG0004310	9.44249687904716	-	9126704	Promoter	4	50	5.97785158752634	1	4	primary
chr1H	9126797	9126887	HORVU.MOREX.r3.1HG0004310	10.1331416367113	-	9126844	Promoter	5	91	3.73143043913609	1	5	alternative
chr1H	9142580	9142665	HORVU.MOREX.r3.1HG0004340	1.45339874599045	+	9142614	Promoter	3	86	1.45339874599045	1	3	primary
chr1H	9142318	9142504	HORVU.MOREX.r3.1HG0004340	8.43957288475683	+	9142396	Distal	14	187	2.56189154991748	3	16	alternative
chr1H	9227702	9227706	HORVU.MOREX.r3.1HG0004410	0.567812923138208	+	9227703	Promoter	4	5	0.487802865834517	1	4	primary
chr1H	9311721	9311827	HORVU.MOREX.r3.1HG0004540	49.2045376077984	+	9311768	Promoter	8	107	14.5425867633271	2	9	primary
chr1H	9314477	9314541	HORVU.MOREX.r3.1HG0004540	0.489999547184206	+	9314496	Exon	3	65	0.23878096151439	1	3	alternative
chr1H	9321132	9321136	HORVU.MOREX.r3.1HG0004550	0.697940908175917	+	9321133	Promoter	4	5	0.697940908175917	1	4	primary
chr1H	9328867	9329077	HORVU.MOREX.r3.1HG0004560	26.3364398008802	+	9328935	Promoter	15	211	5.38188317219395	7	21	primary
chr1H	9329100	9329207	HORVU.MOREX.r3.1HG0004560	0.40872887843941	+	9329157	5'	2	108	0.272830315678266	1	2	alternative
chr1H	9330631	9330722	HORVU.MOREX.r3.1HG0004560	1.08247088187224	+	9330678	5'	2	92	0.819068651820413	1	2	alternative
chr1H	9416005	9416102	HORVU.MOREX.r3.1HG0004660	45.7364066448276	-	9416054	Promoter	9	98	25.5752300747976	5	13	primary
chr1H	9414306	9414339	HORVU.MOREX.r3.1HG0004660	0.594757696216183	-	9414339	Exon	2	34	0.424260331363144	1	2	alternative
chr1H	9452437	9452637	HORVU.MOREX.r3.1HG0004690	16.9206780837959	-	9452502	Promoter	11	201	12.5001218809699	4	14	primary
chr1H	9452220	9452325	HORVU.MOREX.r3.1HG0004690	0.705598282683733	-	9452264	Exon	3	106	0.314395885567099	1	3	alternative
chr1H	9495551	9495610	HORVU.MOREX.r3.1HG0004730	8.3562903518324	+	9495555	Promoter	4	60	7.18951893873008	2	5	primary
chr1H	9495307	9495355	HORVU.MOREX.r3.1HG0004730	0.775858965244085	+	9495338	Distal	2	49	0.597314139746507	1	2	alternative
chr1H	9608042	9608167	HORVU.MOREX.r3.1HG0004870	14.7768003212318	+	9608082	Promoter	23	126	3.43073298851623	4	26	primary
chr1H	9614294	9614477	HORVU.MOREX.r3.1HG0004880	48.5201235563407	-	9614371	Promoter	36	184	17.4618155694406	5	40	primary
chr1H	9623281	9623577	HORVU.MOREX.r3.1HG0004890	4.79608836706312	-	9623322	Promoter	28	297	2.36426502958436	1	28	primary
chr1H	9751997	9752006	HORVU.MOREX.r3.1HG0004900	0.627609981134657	+	9751998	Promoter	9	10	0.231021667147585	1	9	primary
chr1H	9863727	9863774	HORVU.MOREX.r3.1HG0004940	3.65558646979814	+	9863733	Promoter	3	48	1.87029499454402	1	3	primary
chr1H	9927745	9928207	HORVU.MOREX.r3.1HG0005040	6.48049960098435	-	9927841	Promoter	27	463	1.87909490890559	4	30	primary
chr1H	9956624	9956681	HORVU.MOREX.r3.1HG0005050	2.30054485913769	-	9956668	Distal	2	58	2.30054485913769	2	3	primary
chr1H	10098200	10098252	HORVU.MOREX.r3.1HG0005090	4.58488483416028	+	10098227	Promoter	3	53	2.96080057029975	1	3	primary
chr1H	10190740	10190781	HORVU.MOREX.r3.1HG0005110	0.491046233813797	+	10190764	Promoter	24	42	0.228308679811669	1	24	primary
chr1H	10197504	10197617	HORVU.MOREX.r3.1HG0005140	1.34066557957124	+	10197566	Distal	5	114	0.377123648115797	1	5	alternative
chr1H	10547658	10547672	HORVU.MOREX.r3.1HG0005360	0.388232026568139	+	10547672	Promoter	14	15	0.164280147672399	1	14	primary
chr1H	10554567	10554721	HORVU.MOREX.r3.1HG0005370	3.22197396271276	+	10554642	Promoter	9	155	2.20793738854838	3	11	primary
chr1H	10817808	10817981	HORVU.MOREX.r3.1HG0005400	16.8254829936331	+	10817905	Promoter	8	174	12.9431753726454	4	11	primary
chr1H	10819097	10819129	HORVU.MOREX.r3.1HG0005400	16.7617919838685	+	10819098	5'	1	33	16.0312138952469	1	1	alternative
chr1H	10828536	10828661	HORVU.MOREX.r3.1HG0005410	67.6586583879862	-	10828607	Promoter	27	126	17.0654783760587	6	32	primary
chr1H	10826120	10826209	HORVU.MOREX.r3.1HG0005410	1.25130045629048	-	10826165	Exon	2	90	0.970172318797305	1	2	alternative
chr1H	10826356	10826377	HORVU.MOREX.r3.1HG0005410	0.628500443181148	-	10826377	Exon	2	22	0.446551710247395	1	2	alternative
chr1H	10848715	10848721	HORVU.MOREX.r3.1HG0005420	0.935039142598114	-	10848718	Promoter	6	7	0.682710504044162	1	6	primary
chr1H	11129927	11130067	HORVU.MOREX.r3.1HG0005480	22.4092015544787	-	11130009	Promoter	19	141	8.64963476811934	10	28	primary
chr1H	11332110	11332121	HORVU.MOREX.r3.1HG0005510	2.85998935569699	+	11332115	Promoter	4	12	2.85998935569699	2	5	primary
chr1H	11418879	11418895	HORVU.MOREX.r3.1HG0005550	1.58967817923309	+	11418881	Promoter	3	17	1.58967817923309	3	5	primary
chr1H	11410735	11410740	HORVU.MOREX.r3.1HG0005550	0.676166357463449	+	11410737	Distal	2	6	0.472360758683218	1	2	alternative
chr1H	11427046	11427097	HORVU.MOREX.r3.1HG0005560	3.65273816620485	+	11427049	Promoter	3	52	3.65273816620485	3	5	primary
chr1H	11468394	11468615	HORVU.MOREX.r3.1HG0005580	86.679747691653	+	11468561	Promoter	6	222	38.2774640256461	17	22	primary
chr1H	11469470	11469522	HORVU.MOREX.r3.1HG0005580	1.65688645118024	+	11469473	Exon	3	53	0.695259062394727	1	3	alternative
chr1H	11473098	11473309	HORVU.MOREX.r3.1HG0005590	221.772420986207	+	11473145	Promoter	18	212	138.80427404063	9	26	primary
chr1H	11494617	11494793	HORVU.MOREX.r3.1HG0005600	5143.86329816841	+	11494739	Promoter	4	177	3351.79199187472	13	16	primary
chr1H	11494980	11495076	HORVU.MOREX.r3.1HG0005600	130.276028149421	+	11495028	Exon	16	97	74.5014759546098	8	23	alternative
chr1H	11495183	11495434	HORVU.MOREX.r3.1HG0005600	204.413941268997	+	11495228	3'	39	252	73.8807546365385	2	40	alternative
chr1H	11544182	11544258	HORVU.MOREX.r3.1HG0005620	0.881892460685031	+	11544258	Promoter	59	77	0.40005528517194	18	76	primary
chr1H	11792487	11792577	HORVU.MOREX.r3.1HG0005710	1.33698792575893	-	11792524	Promoter	2	91	1.33698792575893	2	3	primary
chr1H	11797558	11797607	HORVU.MOREX.r3.1HG0005710	2.93394904298516	-	11797572	Distal	3	50	1.544192804976	2	4	alternative
chr1H	11838351	11838462	HORVU.MOREX.r3.1HG0005750	23.739845339685	-	11838411	Promoter	11	112	7.27082807269631	6	16	primary
chr1H	11858600	11858707	HORVU.MOREX.r3.1HG0005780	1.19647316724222	-	11858649	5'	3	108	1.19647316724222	1	3	primary
chr1H	11863490	11863493	HORVU.MOREX.r3.1HG0005790	0.284169017960937	+	11863493	5'	3	4	0.284169017960937	1	3	primary
chr1H	11884921	11885011	HORVU.MOREX.r3.1HG0005810	7.97645328090932	-	11884965	Promoter	4	91	6.63330338784461	3	6	primary
chr1H	12066423	12066639	HORVU.MOREX.r3.1HG0005830	4.19418015925231	-	12066587	Promoter	10	217	1.56565006273461	2	11	primary
chr1H	12110062	12110187	HORVU.MOREX.r3.1HG0005840	9.20695442496883	-	12110139	Promoter	16	126	3.78653604007607	7	22	primary
chr1H	12627417	12627440	HORVU.MOREX.r3.1HG0006090	1.13138343498185	-	12627439	Promoter	3	24	1.13138343498185	1	3	primary
chr1H	12641234	12641237	HORVU.MOREX.r3.1HG0006100	0.23657706622493	+	12641235	Promoter	3	4	0.23657706622493	1	3	primary
chr1H	12692439	12692492	HORVU.MOREX.r3.1HG0006130	4.15485641191335	-	12692491	Distal	3	54	2.790647415864	2	4	primary
chr1H	12730527	12730533	HORVU.MOREX.r3.1HG0006160	0.206356187164159	+	12730528	Promoter	6	7	0.206356187164159	1	6	primary
chr1H	12827918	12828068	HORVU.MOREX.r3.1HG0006230	1.13701411421773	-	12828013	Promoter	4	151	1.13701411421773	1	4	primary
chr1H	13187919	13188053	HORVU.MOREX.r3.1HG0006330	1.42098473532605	-	13188027	Distal	6	135	1.42098473532605	1	6	primary
chr1H	13207700	13207855	HORVU.MOREX.r3.1HG0006340	15.066488778076	+	13207734	Promoter	10	156	5.13801599257634	1	10	primary
chr1H	13340731	13340837	HORVU.MOREX.r3.1HG0006400	19.6861530826393	+	13340780	Promoter	5	107	11.3761078004086	2	6	primary
chr1H	13378970	13379048	HORVU.MOREX.r3.1HG0006420	5.56718243187794	+	13379008	Distal	5	79	3.85972000322361	3	7	alternative
chr1H	13399492	13399594	HORVU.MOREX.r3.1HG0006440	1.39553903877689	-	13399544	Promoter	3	103	1.39553903877689	1	3	primary
chr1H	13409197	13409205	HORVU.MOREX.r3.1HG0006460	0.145242320272896	-	13409198	Promoter	8	9	0.145242320272896	1	8	primary
chr1H	13453945	13454007	HORVU.MOREX.r3.1HG0006480	0.982742220670572	+	13453992	Promoter	25	63	0.899892331308659	23	47	primary
chr1H	13470723	13470825	HORVU.MOREX.r3.1HG0006490	4.69238449647842	-	13470778	Promoter	5	103	2.68565584481728	4	8	primary
chr1H	13470341	13470405	HORVU.MOREX.r3.1HG0006490	5.54115102097388	-	13470389	5'	1	65	5.54115102097388	1	1	alternative
chr1H	13537010	13537062	HORVU.MOREX.r3.1HG0006540	0.654580137966684	+	13537010	Distal	2	53	0.390209318498696	1	2	alternative
chr1H	13836619	13836776	HORVU.MOREX.r3.1HG0006560	8.05436023177812	-	13836749	Distal	9	158	3.13294070308982	3	11	primary
chr1H	13863332	13863467	HORVU.MOREX.r3.1HG0006570	5.59727536517689	+	13863402	Promoter	20	136	2.25673876216257	3	22	primary
chr1H	13864775	13864807	HORVU.MOREX.r3.1HG0006570	12.4079275574128	+	13864776	Exon	1	33	12.4079275574128	1	1	alternative
chr1H	13868559	13868691	HORVU.MOREX.r3.1HG0006580	42.7324479025002	-	13868612	Promoter	5	133	33.766717432291	8	12	primary
chr1H	13866779	13866828	HORVU.MOREX.r3.1HG0006580	0.898940343915265	-	13866828	Exon	2	50	0.461158459955606	1	2	alternative
chr1H	13953181	13953242	HORVU.MOREX.r3.1HG0006610	636.219866322157	+	13953186	Promoter	6	62	379.705706902905	4	9	primary
chr1H	13953280	13953467	HORVU.MOREX.r3.1HG0006610	5.57512456392935	+	13953411	Promoter	12	188	1.43244015763289	3	14	alternative
chr1H	13953530	13953740	HORVU.MOREX.r3.1HG0006610	6.64906610280654	+	13953559	Exon	12	211	2.88394753649465	1	12	alternative
chr1H	13957848	13957954	HORVU.MOREX.r3.1HG0006620	9.67140477196367	-	13957901	Promoter	8	107	4.72221272439745	4	11	primary
chr1H	13964154	13964186	HORVU.MOREX.r3.1HG0006630	0.598363163535823	-	13964182	Distal	32	33	0.273504046794725	1	32	primary
chr1H	14097769	14098049	HORVU.MOREX.r3.1HG0006650	824.705141434092	+	14097773	Promoter	7	281	382.886640943376	3	9	primary
chr1H	14098167	14098457	HORVU.MOREX.r3.1HG0006650	9.13421434142217	+	14098194	Exon	14	291	3.81215107021477	1	14	alternative
chr1H	14102921	14103021	HORVU.MOREX.r3.1HG0006660	26.0779094921519	-	14102976	Promoter	6	101	14.3902727844029	7	12	primary
chr1H	14146148	14146275	HORVU.MOREX.r3.1HG0006690	47.17563370387	+	14146220	Promoter	6	128	36.3897170424646	10	15	primary
chr1H	14206392	14206478	HORVU.MOREX.r3.1HG0006760	1.24953097444753	+	14206437	Distal	2	87	1.24953097444753	1	2	primary
chr1H	14386712	14386757	HORVU.MOREX.r3.1HG0006880	0.799558377478157	+	14386733	Promoter	45	46	0.458643411638851	1	45	primary
chr1H	14617876	14617911	HORVU.MOREX.r3.1HG0007140	1.84828272830677	-	14617879	Distal	2	36	1.18507017617327	1	2	alternative
chr1H	14644186	14644291	HORVU.MOREX.r3.1HG0007160	50.4171689308359	+	14644238	Promoter	9	106	23.4561340579741	2	10	primary
chr1H	14710828	14711211	HORVU.MOREX.r3.1HG0007200	366.069386502518	+	14710906	Promoter	36	384	229.494074730172	6	41	primary
chr1H	14721998	14722284	HORVU.MOREX.r3.1HG0007220	106.809149988091	-	14722182	Promoter	15	287	30.7732664168391	26	40	primary
chr1H	14720396	14720478	HORVU.MOREX.r3.1HG0007220	0.919230738915315	-	14720441	3'	3	83	0.578574768695505	1	3	alternative
chr1H	14722296	14722448	HORVU.MOREX.r3.1HG0007230	23.2196023318341	+	14722357	Promoter	18	153	10.2468515079291	5	22	primary
chr1H	14722471	14722574	HORVU.MOREX.r3.1HG0007230	1.44194211754156	+	14722524	Exon	3	104	0.678035470026608	1	3	alternative
chr1H	14722614	14722855	HORVU.MOREX.r3.1HG0007230	1.92460335407038	+	14722653	Exon	9	242	0.288408900109096	1	9	alternative
chr1H	14835832	14835947	HORVU.MOREX.r3.1HG0007270	8.29824205007666	+	14835904	Promoter	8	116	6.53353252915007	3	10	primary
chr1H	14851207	14851339	HORVU.MOREX.r3.1HG0007290	25.7426503988872	-	14851256	Promoter	23	133	5.47787277770041	6	28	primary
chr1H	14851025	14851073	HORVU.MOREX.r3.1HG0007290	14.2754372476557	-	14851070	Exon	1	49	13.9271586583736	2	2	alternative
chr1H	15079576	15079681	HORVU.MOREX.r3.1HG0007360	1.92702632138459	+	15079581	Distal	6	106	1.92702632138459	1	6	primary
chr1H	15090581	15090733	HORVU.MOREX.r3.1HG0007370	19.4700031339023	+	15090630	Promoter	14	153	3.69745024810365	7	20	primary
chr1H	15403092	15403258	HORVU.MOREX.r3.1HG0007580	1.26371202210333	-	15403171	Distal	12	167	1.26371202210333	2	13	primary
chr1H	15435354	15435540	HORVU.MOREX.r3.1HG0007590	3.70638716470216	+	15435395	Promoter	11	187	2.64840205988433	1	11	primary
chr1H	15528678	15529027	HORVU.MOREX.r3.1HG0007600	62.0632866468497	+	15528969	Promoter	12	350	46.1721211238258	11	22	primary
chr1H	15529164	15529261	HORVU.MOREX.r3.1HG0007600	1.23535263379127	+	15529213	5'	6	98	0.283207212706201	1	6	alternative
chr1H	15529287	15529375	HORVU.MOREX.r3.1HG0007600	2.37888122462478	+	15529334	5'	4	89	1.15029068183849	1	4	alternative
chr1H	15762030	15762222	HORVU.MOREX.r3.1HG0007690	4.94091392984285	-	15762134	Promoter	11	193	3.30941994301963	2	12	primary
chr1H	16142748	16142831	HORVU.MOREX.r3.1HG0007720	21.6045466366234	+	16142795	Distal	4	84	8.59119374109348	3	6	alternative
chr1H	16287767	16287875	HORVU.MOREX.r3.1HG0007740	14.3900502980123	-	16287818	Promoter	8	109	4.05284174199477	4	11	primary
chr1H	16443965	16444091	HORVU.MOREX.r3.1HG0007840	52.6313243413287	-	16444036	Promoter	20	127	13.2459193774468	6	25	primary
chr1H	16456529	16456718	HORVU.MOREX.r3.1HG0007850	37.2850432052973	-	16456600	Promoter	24	190	9.07298790662668	6	29	primary
chr1H	16468930	16468942	HORVU.MOREX.r3.1HG0007870	0.868204747811947	-	16468942	Promoter	6	13	0.868204747811947	7	12	primary
chr1H	16537312	16537439	HORVU.MOREX.r3.1HG0007910	5.61546842530787	-	16537375	Promoter	12	128	2.52772899437213	5	16	primary
chr1H	16546531	16546699	HORVU.MOREX.r3.1HG0007930	2.93691218806177	-	16546594	Exon	19	169	1.71421429745886	1	19	primary
chr1H	16548957	16548971	HORVU.MOREX.r3.1HG0007940	1.16363996951288	-	16548969	Promoter	4	15	1.16363996951288	1	4	primary
chr1H	16849160	16849320	HORVU.MOREX.r3.1HG0008070	6.82081520751028	+	16849255	Promoter	7	161	2.71176657208917	3	9	primary
chr1H	16856938	16857096	HORVU.MOREX.r3.1HG0008080	45.9646452828121	-	16856987	Promoter	3	159	38.0666491070837	8	10	primary
chr1H	16856757	16856894	HORVU.MOREX.r3.1HG0008080	2.29220269250013	-	16856818	Exon	7	138	0.774188046398132	2	8	alternative
chr1H	17312302	17312500	HORVU.MOREX.r3.1HG0008120	53.3409692171106	-	17312449	Promoter	12	199	18.7645353705567	11	22	primary
chr1H	17318615	17318765	HORVU.MOREX.r3.1HG0008130	19.5711269896455	-	17318727	Promoter	8	151	14.8102292121005	6	13	primary
chr1H	17318429	17318517	HORVU.MOREX.r3.1HG0008130	2.65008178127896	-	17318476	Exon	2	89	1.44928990272895	1	2	alternative
chr1H	17321810	17322092	HORVU.MOREX.r3.1HG0008140	62.4452791358483	-	17322020	Promoter	10	283	21.9218481929643	21	30	primary
chr1H	17509122	17509306	HORVU.MOREX.r3.1HG0008190	196.722945450068	-	17509261	Promoter	7	185	93.8774755422137	17	23	primary
chr1H	17508400	17508582	HORVU.MOREX.r3.1HG0008190	5.65080893866729	-	17508582	Exon	7	183	1.23107707564101	3	9	alternative
chr1H	17508746	17509090	HORVU.MOREX.r3.1HG0008190	14.193265596115	-	17508939	Exon	25	345	2.34677813888544	8	32	alternative
chr1H	17535933	17536035	HORVU.MOREX.r3.1HG0008200	72.9017634661323	-	17535983	Promoter	7	103	47.1636914963897	9	15	primary
chr1H	17860922	17861142	HORVU.MOREX.r3.1HG0008240	315.172806879205	+	17860934	Promoter	3	221	149.344674476322	5	7	primary
chr1H	17861233	17861407	HORVU.MOREX.r3.1HG0008240	2.55420552141605	+	17861296	Exon	6	175	0.639398705821554	2	7	alternative
chr1H	17861461	17861889	HORVU.MOREX.r3.1HG0008240	5.60017402976973	+	17861837	Exon	13	429	1.34599453887048	4	16	alternative
chr1H	17862001	17862203	HORVU.MOREX.r3.1HG0008240	11.0378276841418	+	17862039	Exon	18	203	3.96246906254368	1	18	alternative
chr1H	17992390	17992416	HORVU.MOREX.r3.1HG0008290	0.363234859582802	-	17992401	Exon	11	27	0.363234859582802	1	11	primary
chr1H	19430414	19430519	HORVU.MOREX.r3.1HG0008310	5.60057425699236	+	19430462	Promoter	5	106	4.13341425785308	1	5	primary
chr1H	19598297	19598433	HORVU.MOREX.r3.1HG0008380	13.6693605373215	-	19598335	Promoter	12	137	5.29610956075989	3	14	primary
chr1H	19607112	19607136	HORVU.MOREX.r3.1HG0008400	0.874563389114871	-	19607119	Promoter	18	25	0.345100656663849	4	21	primary
chr1H	19818819	19819216	HORVU.MOREX.r3.1HG0008440	882.300848847811	+	19819083	Promoter	5	398	612.886819405	42	46	primary
chr1H	19819293	19819367	HORVU.MOREX.r3.1HG0008440	5.80935692917974	+	19819310	Exon	5	75	3.18923891565482	1	5	alternative
chr1H	19822638	19822697	HORVU.MOREX.r3.1HG0008440	0.719864021278989	+	19822682	Exon	2	60	0.518329312793254	1	2	alternative
chr1H	19823761	19823909	HORVU.MOREX.r3.1HG0008440	3.45373457462221	+	19823801	Exon	7	149	0.946906732108757	1	7	alternative
chr1H	19824025	19824076	HORVU.MOREX.r3.1HG0008440	2.39731852210528	+	19824025	Exon	3	52	1.61625387856741	1	3	alternative
chr1H	19832817	19833112	HORVU.MOREX.r3.1HG0008450	45.8362723569842	+	19832950	Promoter	11	296	28.9930976386189	6	16	primary
chr1H	19981056	19981069	HORVU.MOREX.r3.1HG0008490	0.421279588888254	+	19981068	Distal	2	14	0.217473990108022	1	2	alternative
chr1H	19982527	19982572	HORVU.MOREX.r3.1HG0008490	9.09893309038507	+	19982536	Promoter	3	46	4.93151523419152	2	4	alternative
chr1H	20122249	20122418	HORVU.MOREX.r3.1HG0008510	34.9922697956395	+	20122258	Promoter	13	170	14.5660977991186	6	18	primary
chr1H	20130584	20130713	HORVU.MOREX.r3.1HG0008520	4.51866690515166	+	20130633	Promoter	14	130	2.49740459131797	3	16	primary
chr1H	20130832	20130902	HORVU.MOREX.r3.1HG0008520	2.79456549086519	+	20130857	5'	2	71	2.11078644342646	1	2	alternative
chr1H	20387161	20387174	HORVU.MOREX.r3.1HG0008600	0.768938024897965	-	20387172	Promoter	11	14	0.398325560327432	1	11	primary
chr1H	20542548	20542811	HORVU.MOREX.r3.1HG0008620	25.073376967984	-	20542706	Promoter	35	264	8.31677627956422	6	40	primary
chr1H	20591759	20592039	HORVU.MOREX.r3.1HG0008640	44.4230158868159	-	20591907	Promoter	22	281	9.46036523796093	10	31	primary
chr1H	20597913	20598085	HORVU.MOREX.r3.1HG0008650	20.0516567913602	-	20598004	Promoter	29	173	4.92606271650404	9	37	primary
chr1H	20597760	20597854	HORVU.MOREX.r3.1HG0008650	0.406627434916287	-	20597847	5'	3	95	0.184589062453304	1	3	alternative
chr1H	20813063	20813152	HORVU.MOREX.r3.1HG0008810	17.4453352444668	-	20813102	Promoter	5	90	7.78501124356356	5	9	primary
chr1H	20819416	20819562	HORVU.MOREX.r3.1HG0008820	33.3756077451013	-	20819516	Promoter	19	147	6.17552234750601	5	23	primary
chr1H	20818924	20818974	HORVU.MOREX.r3.1HG0008820	16.3257124594579	-	20818973	5'	1	51	15.8591087315092	2	2	alternative
chr1H	20913302	20913445	HORVU.MOREX.r3.1HG0008850	13.9844389243775	+	20913395	Distal	11	144	6.92770479784428	5	15	alternative
chr1H	20930966	20931134	HORVU.MOREX.r3.1HG0008860	3.030838443628	-	20931064	5'	7	169	3.030838443628	3	9	primary
chr1H	20940545	20940703	HORVU.MOREX.r3.1HG0008890	27.1193433705577	+	20940583	Promoter	30	159	3.85817558527631	2	31	primary
chr1H	20940891	20940931	HORVU.MOREX.r3.1HG0008890	8.07511095236051	+	20940908	Exon	1	41	8.07511095236051	1	1	alternative
chr1H	20944519	20944562	HORVU.MOREX.r3.1HG0008890	0.721982068141754	+	20944520	Exon	2	44	0.471153406846631	1	2	alternative
chr1H	20986536	20986811	HORVU.MOREX.r3.1HG0008900	11.5144322295748	-	20986703	Promoter	19	276	8.25944212304918	7	25	primary
chr1H	21241371	21241463	HORVU.MOREX.r3.1HG0008950	1.02038294919443	+	21241389	Promoter	8	93	1.02038294919443	2	9	primary
chr1H	21389306	21389309	HORVU.MOREX.r3.1HG0008980	0.500724151207459	-	21389309	Promoter	3	4	0.257789773394261	1	3	primary
chr1H	21388418	21388525	HORVU.MOREX.r3.1HG0008980	1.38313821326039	-	21388467	Intron	3	108	0.867452567133801	1	3	alternative
chr1H	21489753	21489859	HORVU.MOREX.r3.1HG0009050	13.8869026933299	-	21489803	Promoter	6	107	11.4505301172863	4	9	primary
chr1H	21742807	21742829	HORVU.MOREX.r3.1HG0009120	0.461942913386346	+	21742817	Promoter	22	23	0.335935213524593	1	22	primary
chr1H	21765659	21765762	HORVU.MOREX.r3.1HG0009180	3.3759258886732	-	21765711	Distal	3	104	2.008409954962	3	5	alternative
chr1H	22080288	22080403	HORVU.MOREX.r3.1HG0009200	8.06091311137297	+	22080352	Promoter	5	116	8.06091311137297	4	8	primary
chr1H	22081485	22081494	HORVU.MOREX.r3.1HG0009200	8.21168937014276	+	22081485	Exon	1	10	8.21168937014276	1	1	alternative
chr1H	22244877	22244940	HORVU.MOREX.r3.1HG0009280	0.842924370147994	+	22244925	Distal	2	64	0.448024682563981	1	2	alternative
chr1H	22301132	22301273	HORVU.MOREX.r3.1HG0009360	7.72465970985345	-	22301225	Promoter	6	142	3.99755330747688	4	9	primary
chr1H	22381492	22381679	HORVU.MOREX.r3.1HG0009420	6.61390798181538	+	22381618	Distal	13	188	3.85719785593345	6	18	primary
chr1H	22434752	22434965	HORVU.MOREX.r3.1HG0009450	75.934090303753	+	22434805	Promoter	17	214	25.9556633916096	7	23	primary
chr1H	22435032	22435127	HORVU.MOREX.r3.1HG0009450	1.43785915377104	+	22435104	Exon	4	96	0.608228895805231	2	5	alternative
chr1H	22435212	22435309	HORVU.MOREX.r3.1HG0009450	2.19250011904001	+	22435248	Exon	2	98	1.89183769361931	1	2	alternative
chr1H	22442961	22443061	HORVU.MOREX.r3.1HG0009460	2.15523091345552	+	22443010	Promoter	1	101	2.15523091345552	1	1	primary
chr1H	22680138	22680140	HORVU.MOREX.r3.1HG0009690	0.24649888968146	+	22680139	Exon	2	3	0.176062765772397	1	2	primary
chr1H	22921749	22921909	HORVU.MOREX.r3.1HG0009860	1.42772894838612	-	22921827	Promoter	11	161	1.42772894838612	2	12	primary
chr1H	24139821	24139921	HORVU.MOREX.r3.1HG0010330	1.35439727076264	+	24139864	Promoter	2	101	1.35439727076264	1	2	primary
chr1H	24153288	24153388	HORVU.MOREX.r3.1HG0010340	1.04087249109019	-	24153338	Promoter	5	101	1.04087249109019	1	5	primary
chr1H	24261317	24261462	HORVU.MOREX.r3.1HG0010370	50.4893681150312	-	24261372	Promoter	19	146	21.0510839437536	5	23	primary
chr1H	24314253	24314312	HORVU.MOREX.r3.1HG0010450	3.09122920049898	-	24314312	Promoter	3	60	2.06631844889749	3	5	primary
chr1H	24632143	24632286	HORVU.MOREX.r3.1HG0010470	166.797985125978	+	24632162	Promoter	15	144	104.85457961988	4	18	primary
chr1H	24633923	24633988	HORVU.MOREX.r3.1HG0010470	135.186808516038	+	24633943	5'	2	66	109.289375506168	1	2	alternative
chr1H	24635478	24635573	HORVU.MOREX.r3.1HG0010470	1.23808850091846	+	24635523	Exon	3	96	0.491482232945019	1	3	alternative
chr1H	24635760	24635829	HORVU.MOREX.r3.1HG0010470	0.585946325390524	+	24635785	Exon	2	70	0.369666373589078	1	2	alternative
chr1H	24641333	24641343	HORVU.MOREX.r3.1HG0010470	1.76276325245429	+	24641335	Distal	4	11	1.19576466562175	1	4	alternative
chr1H	24679083	24679129	HORVU.MOREX.r3.1HG0010490	52.0679809596074	-	24679126	Promoter	2	47	41.77198139197	5	6	primary
chr1H	24678285	24678320	HORVU.MOREX.r3.1HG0010490	0.441427905709402	-	24678319	Exon	2	36	0.266662405814399	1	2	alternative
chr1H	24680843	24680876	HORVU.MOREX.r3.1HG0010490	89.9584929237876	-	24680875	Distal	1	34	88.624756682306	5	5	alternative
chr1H	24681356	24681484	HORVU.MOREX.r3.1HG0010490	125.427772166374	-	24681422	Distal	31	129	31.0613417181842	13	43	alternative
chr1H	24804480	24804582	HORVU.MOREX.r3.1HG0010530	57.4608055254894	+	24804526	Promoter	3	103	39.7950489375039	4	6	primary
chr1H	24804793	24804845	HORVU.MOREX.r3.1HG0010530	1.24416728092511	+	24804793	Exon	2	53	0.745278871003144	1	2	alternative
chr1H	24807576	24807607	HORVU.MOREX.r3.1HG0010530	0.416121202019423	+	24807602	Exon	2	32	0.231987474079689	1	2	alternative
chr1H	24974646	24974757	HORVU.MOREX.r3.1HG0010610	3.38223814250484	+	24974690	Promoter	7	112	2.13192173775389	3	9	primary
chr1H	25065055	25065137	HORVU.MOREX.r3.1HG0010640	17.3831555693681	+	25065100	Promoter	1	83	17.3831555693681	2	2	primary
chr1H	25071888	25072049	HORVU.MOREX.r3.1HG0010650	43.8041032549559	+	25071992	Promoter	4	162	29.5085739332885	6	9	primary
chr1H	25076515	25076699	HORVU.MOREX.r3.1HG0010660	238.288767631922	+	25076560	Promoter	10	185	101.684584929873	3	12	primary
chr1H	25074473	25074619	HORVU.MOREX.r3.1HG0010660	4.50025438282391	+	25074535	Distal	10	147	0.780071492368221	1	10	alternative
chr1H	25076799	25076919	HORVU.MOREX.r3.1HG0010660	6.82607677950555	+	25076830	Exon	10	121	1.88795443758449	1	10	alternative
chr1H	25307289	25307299	HORVU.MOREX.r3.1HG0010720	0.460879759933912	-	25307297	Promoter	4	11	0.460879759933912	7	10	primary
chr1H	25514107	25514376	HORVU.MOREX.r3.1HG0010770	20.7929782062101	+	25514327	Intron	29	270	5.45029725806491	6	34	primary
chr1H	25514795	25514876	HORVU.MOREX.r3.1HG0010770	9.13323741671068	+	25514826	Exon	2	82	7.36934988018759	1	2	alternative
chr1H	25519339	25519349	HORVU.MOREX.r3.1HG0010780	0.266616864725334	+	25519349	Promoter	10	11	0.266616864725334	1	10	primary
chr1H	25580767	25580888	HORVU.MOREX.r3.1HG0010800	1.98808632712949	+	25580818	Promoter	9	122	1.98808632712949	1	9	primary
chr1H	25689888	25689994	HORVU.MOREX.r3.1HG0010880	0.578993097549655	+	25689929	Distal	2	107	0.417031954432475	1	2	alternative
chr1H	25690083	25690180	HORVU.MOREX.r3.1HG0010880	10.0962903485258	+	25690132	Distal	3	98	7.47990042293716	1	3	alternative
chr1H	25695583	25695674	HORVU.MOREX.r3.1HG0010890	128.718015053205	+	25695619	Promoter	7	92	64.6712750909481	3	9	primary
chr1H	25695387	25695436	HORVU.MOREX.r3.1HG0010890	1.38957099697516	+	25695425	Promoter	2	50	1.11956311347129	1	2	alternative
chr1H	25696726	25697010	HORVU.MOREX.r3.1HG0010890	124.593561357528	+	25696728	5'	2	285	110.975655465404	2	3	alternative
chr1H	25697028	25697113	HORVU.MOREX.r3.1HG0010890	1.01742068210727	+	25697074	Exon	2	86	0.657195828680486	1	2	alternative
chr1H	25697757	25697864	HORVU.MOREX.r3.1HG0010890	2.14360227416203	+	25697757	Exon	4	108	1.26191207810767	1	4	alternative
chr1H	25741412	25741556	HORVU.MOREX.r3.1HG0010920	2.54253205922319	-	25741504	Promoter	9	145	1.34824608539621	3	11	primary
chr1H	25745087	25745361	HORVU.MOREX.r3.1HG0010930	39.9587510770932	-	25745210	Promoter	17	275	27.9824301528765	9	25	primary
chr1H	26128293	26128303	HORVU.MOREX.r3.1HG0010970	1.02514972675376	+	26128297	Promoter	6	11	0.834560862591228	3	8	primary
chr1H	26310659	26310802	HORVU.MOREX.r3.1HG0011020	20.8743903335966	+	26310689	Promoter	18	144	5.40897819588649	7	24	primary
chr1H	26349131	26349140	HORVU.MOREX.r3.1HG0011080	0.686392583235006	-	26349137	Promoter	9	10	0.686392583235006	1	9	primary
chr1H	26479613	26479720	HORVU.MOREX.r3.1HG0011110	2.70244423823852	-	26479669	Promoter	4	108	2.70244423823852	2	5	primary
chr1H	26478238	26478245	HORVU.MOREX.r3.1HG0011110	2.47870471948283	-	26478243	5'	2	8	1.28615892471401	1	2	alternative
chr1H	26639404	26639424	HORVU.MOREX.r3.1HG0011140	0.732426070481184	+	26639405	Promoter	20	21	0.732426070481184	1	20	primary
chr1H	26649509	26649757	HORVU.MOREX.r3.1HG0011170	13.9501192074839	-	26649638	Promoter	10	249	5.33097301943137	6	15	primary
chr1H	26913808	26913878	HORVU.MOREX.r3.1HG0011180	4.59738470481955	+	26913850	Promoter	3	71	2.79436187172395	2	4	primary
chr1H	26925653	26925655	HORVU.MOREX.r3.1HG0011190	0.475538717520154	-	26925654	Promoter	2	3	0.229039827838694	1	2	primary
chr1H	26926396	26926692	HORVU.MOREX.r3.1HG0011200	11.72919971237	-	26926570	Promoter	26	297	3.16936581815169	7	32	primary
chr1H	27076586	27076614	HORVU.MOREX.r3.1HG0011250	0.408519792511083	-	27076587	Promoter	28	29	0.203805598780231	1	28	primary
chr1H	27148414	27148566	HORVU.MOREX.r3.1HG0011270	8.30771438111879	-	27148508	Promoter	14	153	7.02498683712448	4	17	primary
chr1H	27495176	27495300	HORVU.MOREX.r3.1HG0011360	24.2995970266807	+	27495224	Promoter	6	125	16.0534727094588	6	11	primary
chr1H	27495955	27496011	HORVU.MOREX.r3.1HG0011360	24.8696584104497	+	27495983	5'	1	57	24.6558202666781	1	1	alternative
chr1H	27506150	27506261	HORVU.MOREX.r3.1HG0011370	7.48667140147177	-	27506204	Promoter	3	112	6.20865862722302	3	5	primary
chr1H	27506656	27506662	HORVU.MOREX.r3.1HG0011380	0.982402734824315	+	27506657	Promoter	6	7	0.642840052614693	1	6	primary
chr1H	27528584	27528600	HORVU.MOREX.r3.1HG0011400	0.49680476804071	+	27528589	Promoter	16	17	0.271024880545483	1	16	primary
chr1H	27708863	27708877	HORVU.MOREX.r3.1HG0011450	0.383399665085417	+	27708877	Promoter	14	15	0.244457652559829	1	14	primary
chr1H	27736316	27736324	HORVU.MOREX.r3.1HG0011500	0.646690173356666	-	27736317	Promoter	8	9	0.374019586953037	1	8	primary
chr1H	27996528	27996542	HORVU.MOREX.r3.1HG0011560	0.164334880813058	+	27996529	Promoter	14	15	0.103535442886044	1	14	primary
chr1H	28392529	28392545	HORVU.MOREX.r3.1HG0011680	0.333874207364721	+	28392543	Promoter	3	17	0.133206495045463	1	3	primary
chr1H	28405006	28405101	HORVU.MOREX.r3.1HG0011700	1.71877585346583	+	28405051	Distal	3	96	1.03438228254282	2	4	alternative
chr1H	28470806	28470834	HORVU.MOREX.r3.1HG0011720	0.454703319910199	+	28470812	Promoter	14	29	0.190005985188833	1	14	primary
chr1H	28546118	28546138	HORVU.MOREX.r3.1HG0011760	0.925047073568353	+	28546136	Promoter	3	21	0.318343886289007	1	3	primary
chr1H	28912445	28912587	HORVU.MOREX.r3.1HG0011790	5.3361331031927	+	28912502	Promoter	7	143	1.61164666544216	2	8	primary
chr1H	28927596	28927860	HORVU.MOREX.r3.1HG0011870	15.9503727872415	-	28927633	Promoter	11	265	8.35887204386719	1	11	primary
chr1H	28931007	28931072	HORVU.MOREX.r3.1HG0011880	1.05481885438341	-	28931032	Promoter	4	66	1.05481885438341	1	4	primary
chr1H	28934684	28934814	HORVU.MOREX.r3.1HG0011890	9.12117276816406	-	28934740	Exon	21	131	2.88577341018604	7	27	primary
chr1H	28933033	28933078	HORVU.MOREX.r3.1HG0011890	0.446855179041138	-	28933077	Exon	2	46	0.303381518497883	1	2	alternative
chr1H	29087470	29087812	HORVU.MOREX.r3.1HG0011900	28.7424169133964	+	29087661	Promoter	29	343	8.39090150670087	9	37	primary
chr1H	29088940	29088974	HORVU.MOREX.r3.1HG0011900	1.26325730337732	+	29088940	Exon	2	35	1.01532522996471	1	2	alternative
chr1H	29135634	29135731	HORVU.MOREX.r3.1HG0011940	7.37252044488083	+	29135681	Promoter	3	98	5.95074367445305	1	3	primary
chr1H	29135898	29135906	HORVU.MOREX.r3.1HG0011940	6.82783196649712	+	29135898	Exon	2	9	5.72426327570132	1	2	alternative
chr1H	29287211	29287235	HORVU.MOREX.r3.1HG0012020	0.448596634048194	+	29287212	Promoter	21	25	0.274101254261295	1	21	primary
chr1H	29422278	29422431	HORVU.MOREX.r3.1HG0012100	1.45876624799686	+	29422369	Promoter	10	154	1.45876624799686	3	12	primary
chr1H	29427194	29427261	HORVU.MOREX.r3.1HG0012110	1.16269768587036	-	29427229	Promoter	2	68	1.16269768587036	1	2	primary
chr1H	29469070	29469189	HORVU.MOREX.r3.1HG0012120	0.477905746423473	-	29469118	Distal	3	120	0.212409160420249	1	3	alternative
chr1H	29519264	29519404	HORVU.MOREX.r3.1HG0012130	3.79353043491756	+	29519365	Distal	8	141	1.10959389351767	2	9	alternative
chr1H	29528240	29528396	HORVU.MOREX.r3.1HG0012160	31.1891142031792	+	29528339	Promoter	22	157	11.2052745805662	7	28	primary
chr1H	29613646	29613820	HORVU.MOREX.r3.1HG0012170	1.33072685596044	+	29613767	Promoter	4	175	1.33072685596044	1	4	primary
chr1H	29625441	29625651	HORVU.MOREX.r3.1HG0012180	7.48520467121938	-	29625574	Promoter	24	211	1.49597404671869	2	25	primary
chr1H	29802795	29802928	HORVU.MOREX.r3.1HG0012240	22.168637249391	-	29802850	Promoter	14	134	8.40061941248223	4	17	primary
chr1H	29888584	29888685	HORVU.MOREX.r3.1HG0012250	22.6713762023797	-	29888635	Promoter	4	102	16.2892336708968	3	6	primary
chr1H	29884488	29884573	HORVU.MOREX.r3.1HG0012250	0.46722173250408	-	29884529	Exon	2	86	0.320990987603	1	2	alternative
chr1H	30189154	30189297	HORVU.MOREX.r3.1HG0012310	3.24755700524192	-	30189256	Promoter	7	144	2.19035033158107	2	8	primary
chr1H	30262992	30263013	HORVU.MOREX.r3.1HG0012330	0.934876701552299	+	30262999	Promoter	17	22	0.709462226916254	5	21	primary
chr1H	30269084	30269087	HORVU.MOREX.r3.1HG0012340	0.509618465813175	-	30269087	Promoter	3	4	0.509618465813175	1	3	primary
chr1H	30280119	30280293	HORVU.MOREX.r3.1HG0012360	5.63277046796256	-	30280248	Promoter	9	175	4.21626062673393	4	12	primary
chr1H	30614563	30614615	HORVU.MOREX.r3.1HG0012390	8.4551824361127	-	30614614	Promoter	3	53	5.19402767786778	4	6	primary
chr1H	30705937	30705990	HORVU.MOREX.r3.1HG0012430	4.63318250951397	-	30705989	Promoter	3	54	2.87594084605575	2	4	primary
chr1H	31087956	31087962	HORVU.MOREX.r3.1HG0012480	0.521616091555817	+	31087958	Promoter	6	7	0.503803309256904	1	6	primary
chr1H	31087776	31087829	HORVU.MOREX.r3.1HG0012480	0.930528355730776	+	31087815	Promoter	2	54	0.703018250839456	1	2	alternative
chr1H	31111284	31111386	HORVU.MOREX.r3.1HG0012520	3.86804043185523	-	31111334	Promoter	4	103	2.24163731832073	2	5	primary
chr1H	31165190	31165194	HORVU.MOREX.r3.1HG0012570	0.541288434508922	+	31165194	Promoter	4	5	0.436319313066675	1	4	primary
chr1H	31188016	31188018	HORVU.MOREX.r3.1HG0012580	0.182678913053978	+	31188018	Intron	2	3	0.182678913053978	1	2	primary
chr1H	31322038	31322241	HORVU.MOREX.r3.1HG0012620	121.674633776952	+	31322085	Promoter	7	204	82.0741577981017	5	11	primary
chr1H	31322776	31322967	HORVU.MOREX.r3.1HG0012620	3.12238780248707	+	31322820	Exon	6	192	0.80402459708187	1	6	alternative
chr1H	31332395	31332405	HORVU.MOREX.r3.1HG0012630	0.429396403483458	+	31332396	Promoter	10	11	0.429396403483458	1	10	primary
chr1H	31383769	31383774	HORVU.MOREX.r3.1HG0012640	0.381181734259532	-	31383770	Promoter	5	6	0.219220591142352	1	5	primary
chr1H	31504180	31504218	HORVU.MOREX.r3.1HG0012720	0.457217697697391	-	31504206	Promoter	35	39	0.228308679811669	1	35	primary
chr1H	31503995	31504026	HORVU.MOREX.r3.1HG0012720	1.13201721840218	-	31503999	Exon	2	32	0.77316636024353	1	2	alternative
chr1H	31616388	31616484	HORVU.MOREX.r3.1HG0012730	6.57007064051364	-	31616432	Promoter	5	97	3.94451042556625	1	5	primary
chr1H	31616518	31616619	HORVU.MOREX.r3.1HG0012730	0.660506267520492	-	31616566	Promoter	2	102	0.491614761911604	1	2	alternative
chr1H	31669056	31669062	HORVU.MOREX.r3.1HG0012760	0.323106545286863	-	31669062	Promoter	6	7	0.323106545286863	1	6	primary
chr1H	31862056	31862064	HORVU.MOREX.r3.1HG0012840	0.680100351076264	+	31862057	Intron	8	9	0.460879759933912	1	8	primary
chr1H	32207460	32207589	HORVU.MOREX.r3.1HG0013000	17.2225002735542	+	32207509	Promoter	10	130	11.3029983566892	3	12	primary
chr1H	32218477	32218583	HORVU.MOREX.r3.1HG0013010	2.92569863063773	-	32218498	Distal	4	107	1.339256767132	1	4	alternative
chr1H	32223428	32223589	HORVU.MOREX.r3.1HG0013020	3.49069539080865	+	32223527	Promoter	9	162	2.01804760130122	3	11	primary
chr1H	32366612	32366795	HORVU.MOREX.r3.1HG0013040	23.3421793674573	+	32366655	Promoter	33	184	16.4613994918733	7	39	primary
chr1H	32368190	32368264	HORVU.MOREX.r3.1HG0013040	11.0008036915525	+	32368231	5'	2	75	6.87411578357885	1	2	alternative
chr1H	32368835	32368885	HORVU.MOREX.r3.1HG0013040	5.95886509952997	+	32368835	Exon	2	51	4.73792733798939	1	2	alternative
chr1H	32373648	32373771	HORVU.MOREX.r3.1HG0013050	110.654569453048	+	32373699	Promoter	16	124	50.766942757575	5	20	primary
chr1H	32374613	32374656	HORVU.MOREX.r3.1HG0013050	1.04804159791164	+	32374614	Exon	3	44	0.65821551696899	1	3	alternative
chr1H	32375626	32375710	HORVU.MOREX.r3.1HG0013050	1.12843969157716	+	32375626	Exon	4	85	0.680737972448303	1	4	alternative
chr1H	32375882	32375963	HORVU.MOREX.r3.1HG0013060	1.39156936558035	+	32375882	Exon	4	82	0.691471051617115	1	4	alternative
chr1H	32376144	32376192	HORVU.MOREX.r3.1HG0013060	3.47028681629427	+	32376145	Exon	5	49	1.82513696613317	1	5	alternative
chr1H	32499601	32499603	HORVU.MOREX.r3.1HG0013170	0.16196114311718	+	32499603	Promoter	2	3	0.16196114311718	1	2	primary
chr1H	32535212	32535306	HORVU.MOREX.r3.1HG0013180	1.43631018434459	+	32535253	5'	2	95	1.0947391759032	1	2	alternative
chr1H	32552890	32553182	HORVU.MOREX.r3.1HG0013220	20.2206272854781	-	32553077	Promoter	36	293	9.10170039751065	10	45	primary
chr1H	32694700	32694840	HORVU.MOREX.r3.1HG0013270	331.87088202462	+	32694760	Promoter	8	141	149.092315158517	6	13	primary
chr1H	32694842	32694937	HORVU.MOREX.r3.1HG0013270	8.41592771966224	+	32694856	Exon	5	96	2.47154043889203	3	7	alternative
chr1H	32695066	32695145	HORVU.MOREX.r3.1HG0013270	8.31845007632635	+	32695108	Exon	1	80	7.58304993701171	1	1	alternative
chr1H	32859436	32859443	HORVU.MOREX.r3.1HG0013280	1.38735267720641	-	32859442	Promoter	2	8	1.38735267720641	1	2	primary
chr1H	32991268	32991415	HORVU.MOREX.r3.1HG0013300	5.65831499169266	+	32991350	Promoter	15	148	2.4430911725986	3	17	primary
chr1H	32991547	32991637	HORVU.MOREX.r3.1HG0013300	2.80582317922904	+	32991596	5'	1	91	2.70124417407943	2	2	alternative
chr1H	32998314	32998320	HORVU.MOREX.r3.1HG0013300	0.487650573114959	+	32998314	Exon	2	7	0.276373955573289	1	2	alternative
chr1H	33014209	33014317	HORVU.MOREX.r3.1HG0013310	6.77963994438331	+	33014256	Promoter	11	109	3.34363507223136	2	12	primary
chr1H	33065511	33065530	HORVU.MOREX.r3.1HG0013330	0.766682649598739	+	33065514	Promoter	17	20	0.766682649598739	1	17	primary
chr1H	33180573	33180666	HORVU.MOREX.r3.1HG0013400	55.8051336015532	+	33180622	Promoter	4	94	30.0133654116025	3	6	primary
chr1H	33430257	33430271	HORVU.MOREX.r3.1HG0013450	0.709462226916254	+	33430262	Promoter	6	15	0.709462226916254	1	6	primary
chr1H	33711342	33711359	HORVU.MOREX.r3.1HG0013480	5.62605410420935	-	33711357	Promoter	4	18	4.53787037615222	3	6	primary
chr1H	34175696	34175788	HORVU.MOREX.r3.1HG0013540	42.3996032880599	-	34175742	Promoter	4	93	24.8652851888835	10	13	primary
chr1H	34395271	34395368	HORVU.MOREX.r3.1HG0013570	52.1132446675786	-	34395316	Promoter	4	98	34.7401567107096	15	18	primary
chr1H	34469963	34470056	HORVU.MOREX.r3.1HG0013590	25.0059414815868	+	34470004	Promoter	5	94	14.6930728351373	2	6	primary
chr1H	34716279	34716441	HORVU.MOREX.r3.1HG0013690	10.3854739675346	-	34716402	Promoter	11	163	4.12143396820457	6	16	primary
chr1H	34716449	34716604	HORVU.MOREX.r3.1HG0013700	8.34315609314449	+	34716496	Promoter	16	156	2.65437630945575	6	21	primary
chr1H	34999352	34999355	HORVU.MOREX.r3.1HG0013800	0.752366602350954	+	34999353	Promoter	3	4	0.370612464570533	1	3	primary
chr1H	34999451	34999563	HORVU.MOREX.r3.1HG0013800	0.734621336444301	+	34999500	Promoter	3	113	0.332063588940598	1	3	alternative
chr1H	35124415	35125161	HORVU.MOREX.r3.1HG0013820	30.3110893914481	+	35124825	Promoter	48	747	10.3837765659173	10	57	primary
chr1H	35125704	35125762	HORVU.MOREX.r3.1HG0013820	1.12140025676615	+	35125739	5'	2	59	0.713112352294714	1	2	alternative
chr1H	35127693	35127711	HORVU.MOREX.r3.1HG0013820	0.405695611490667	+	35127694	Exon	2	19	0.278092990623215	1	2	alternative
chr1H	35982052	35982055	HORVU.MOREX.r3.1HG0013920	0.147683142783772	-	35982055	Promoter	3	4	0.147683142783772	1	3	primary
chr1H	36345175	36345348	HORVU.MOREX.r3.1HG0013980	4.46943588069086	-	36345263	Promoter	12	174	1.64311865346859	2	13	primary
chr1H	36402152	36402162	HORVU.MOREX.r3.1HG0014000	0.248890340617852	+	36402153	Distal	10	11	0.103535442886044	1	10	primary
chr1H	36767409	36767485	HORVU.MOREX.r3.1HG0014120	2.21734316060435	-	36767443	Promoter	2	77	2.21734316060435	2	3	primary
chr1H	36894968	36895140	HORVU.MOREX.r3.1HG0014180	6.74608628908651	-	36895074	Promoter	14	173	3.66726990514236	4	17	primary
chr1H	36904972	36904975	HORVU.MOREX.r3.1HG0014190	0.72956726013967	+	36904973	Promoter	3	4	0.309401473547285	1	3	primary
chr1H	37261496	37261636	HORVU.MOREX.r3.1HG0014320	11.953303716025	-	37261542	Promoter	12	141	8.0342358819099	2	13	primary
chr1H	37459026	37459269	HORVU.MOREX.r3.1HG0014340	53.3886389832588	+	37459178	Promoter	24	244	21.9333432174541	12	35	primary
chr1H	37460662	37460703	HORVU.MOREX.r3.1HG0014340	0.336317846758811	+	37460662	Exon	2	42	0.192844186215555	1	2	alternative
chr1H	37483905	37484030	HORVU.MOREX.r3.1HG0014350	6.96832701997661	-	37483983	Promoter	7	126	3.65181490813069	2	8	primary
chr1H	37651819	37651967	HORVU.MOREX.r3.1HG0014380	4.01370743633738	-	37651908	Promoter	6	149	1.70350731865378	3	8	primary
chr1H	37685579	37685588	HORVU.MOREX.r3.1HG0014400	1.36513335579776	+	37685581	Promoter	3	10	1.36513335579776	1	3	primary
chr1H	37732147	37732401	HORVU.MOREX.r3.1HG0014410	3.91574542204742	-	37732252	Promoter	14	255	2.51074906056351	3	16	primary
chr1H	38005970	38006162	HORVU.MOREX.r3.1HG0014430	11.2463419132407	+	38006064	Promoter	9	193	5.45781704702908	3	11	primary
chr1H	38011847	38011920	HORVU.MOREX.r3.1HG0014440	2.09842558025179	+	38011869	Promoter	2	74	2.09842558025179	1	2	primary
chr1H	38011927	38012038	HORVU.MOREX.r3.1HG0014440	6.95072945145418	+	38011991	Promoter	9	112	1.84097506607831	3	11	alternative
chr1H	38073293	38073458	HORVU.MOREX.r3.1HG0014450	164.093801797945	+	38073415	Distal	42	166	20.2620269112449	25	66	alternative
chr1H	38076190	38076213	HORVU.MOREX.r3.1HG0014450	2.86208332914354	+	38076191	Distal	2	24	2.28923938823019	2	3	alternative
chr1H	38114944	38115020	HORVU.MOREX.r3.1HG0014490	1.40432457966528	-	38115001	Promoter	4	77	1.40432457966528	1	4	primary
chr1H	38270291	38270544	HORVU.MOREX.r3.1HG0014530	39.7792540490149	-	38270341	Promoter	5	254	21.3196999250999	8	12	primary
chr1H	38477284	38477476	HORVU.MOREX.r3.1HG0014560	10.0458977995975	+	38477426	Promoter	12	193	4.89638602056014	4	15	primary
chr1H	38483537	38483658	HORVU.MOREX.r3.1HG0014570	41.1829856879448	-	38483597	Promoter	11	122	27.1364861700969	9	19	primary
chr1H	38599101	38599140	HORVU.MOREX.r3.1HG0014580	1.01564071534735	+	38599129	Promoter	28	40	0.422070223839129	1	28	primary
chr1H	39052672	39052888	HORVU.MOREX.r3.1HG0014590	7.66097629103073	+	39052836	Promoter	2	217	4.4295591776283	6	7	primary
chr1H	39437317	39437593	HORVU.MOREX.r3.1HG0014620	51.7522999070956	+	39437391	Promoter	26	277	12.4584096506851	13	38	primary
chr1H	39437818	39437869	HORVU.MOREX.r3.1HG0014620	0.553808490154362	+	39437818	Exon	2	52	0.418897729345671	1	2	alternative
chr1H	39439098	39439139	HORVU.MOREX.r3.1HG0014620	0.520035535422648	+	39439099	Exon	2	42	0.375211207795169	1	2	alternative
chr1H	39452990	39453078	HORVU.MOREX.r3.1HG0014620	0.537991317698507	+	39453037	Exon	3	89	0.217351650513832	1	3	alternative
chr1H	39453296	39453336	HORVU.MOREX.r3.1HG0014620	0.300837988994588	+	39453296	Exon	2	41	0.156636112665403	1	2	alternative
chr1H	39453847	39453867	HORVU.MOREX.r3.1HG0014620	0.766690311147405	+	39453866	Intron	2	21	0.403234642863541	1	2	alternative
chr1H	39643181	39643184	HORVU.MOREX.r3.1HG0014640	0.250805423115847	+	39643182	Promoter	3	4	0.190005985188833	1	3	primary
chr1H	39673836	39673857	HORVU.MOREX.r3.1HG0014650	0.484674684693721	+	39673857	Promoter	21	22	0.231021667147585	1	21	primary
chr1H	39719793	39719800	HORVU.MOREX.r3.1HG0014660	0.348285125148508	+	39719800	Promoter	7	8	0.145782238508955	1	7	primary
chr1H	39726774	39726784	HORVU.MOREX.r3.1HG0014680	0.370612464570533	+	39726780	5'	10	11	0.370612464570533	1	10	primary
chr1H	39732629	39732817	HORVU.MOREX.r3.1HG0014690	62.1222991351056	-	39732745	Promoter	36	189	9.45689070278883	16	51	primary
chr1H	39732109	39732189	HORVU.MOREX.r3.1HG0014690	2.61957801198464	-	39732187	Exon	9	81	0.457191154169535	2	10	alternative
chr1H	40010866	40010892	HORVU.MOREX.r3.1HG0014730	0.337972755314025	-	40010882	Promoter	26	27	0.271024880545483	1	26	primary
chr1H	40066361	40066421	HORVU.MOREX.r3.1HG0014750	1.01129021678149	-	40066421	Exon	3	61	0.749476673763821	1	3	alternative
chr1H	40067242	40067325	HORVU.MOREX.r3.1HG0014760	3.02356341157061	-	40067317	Exon	57	84	1.2064456228714	19	75	primary
chr1H	40067216	40067366	HORVU.MOREX.r3.1HG0014760	5.62527202918542	-	40067282	Exon	15	151	2.23130769644034	2	16	primary
chr1H	40067970	40068126	HORVU.MOREX.r3.1HG0014760	3.06410190174431	-	40068061	Distal	5	157	1.02878259006551	2	6	alternative
chr1H	40068138	40068299	HORVU.MOREX.r3.1HG0014760	10.416839754908	-	40068228	Distal	7	162	4.33265510837439	4	10	alternative
chr1H	40326135	40326305	HORVU.MOREX.r3.1HG0014780	5.96445543228891	+	40326255	Distal	14	171	0.817748759078612	3	16	alternative
chr1H	40335253	40335411	HORVU.MOREX.r3.1HG0014790	5.12397623354963	-	40335356	Exon	4	159	5.12397623354963	3	6	primary
chr1H	40339693	40339785	HORVU.MOREX.r3.1HG0014800	5.90515771869874	-	40339746	Exon	3	93	5.90515771869874	2	4	primary
chr1H	40360535	40360554	HORVU.MOREX.r3.1HG0014840	0.899847880364262	+	40360549	Distal	19	20	0.697940908175917	1	19	primary
chr1H	40717248	40717263	HORVU.MOREX.r3.1HG0014970	0.31020529238697	+	40717249	Promoter	15	16	0.31020529238697	1	15	primary
chr1H	41219863	41220045	HORVU.MOREX.r3.1HG0015110	8.69393889344391	+	41219913	Promoter	14	183	3.3670806402004	5	18	primary
chr1H	41394378	41394601	HORVU.MOREX.r3.1HG0015130	11.2793861595905	-	41394459	Promoter	14	224	5.29100181528578	5	18	primary
chr1H	41432547	41432562	HORVU.MOREX.r3.1HG0015150	0.173919887627176	-	41432551	Exon	15	16	0.147683142783772	1	15	primary
chr1H	41486687	41486849	HORVU.MOREX.r3.1HG0015170	41.9276872681008	-	41486807	Promoter	16	163	15.0959718578877	4	19	primary
chr1H	41484053	41484098	HORVU.MOREX.r3.1HG0015170	0.473288414534582	-	41484095	Exon	2	46	0.24225685776467	1	2	alternative
chr1H	41485442	41485522	HORVU.MOREX.r3.1HG0015170	1.83870954190972	-	41485492	5'	2	81	1.40212323635463	1	2	alternative
chr1H	41999047	41999168	HORVU.MOREX.r3.1HG0015240	1.24584048264611	+	41999120	Promoter	4	122	1.24584048264611	1	4	primary
chr1H	42007452	42007530	HORVU.MOREX.r3.1HG0015250	1.32459285625509	-	42007489	Promoter	2	79	1.32459285625509	1	2	primary
chr1H	42007272	42007373	HORVU.MOREX.r3.1HG0015250	0.258547941967038	-	42007322	5'	2	102	0.130945321099586	1	2	alternative
chr1H	42076013	42076137	HORVU.MOREX.r3.1HG0015270	35.4127293601747	+	42076075	Promoter	15	125	7.1486138431904	9	23	primary
chr1H	42076206	42076305	HORVU.MOREX.r3.1HG0015270	0.618578165401419	+	42076248	Exon	3	100	0.277617025956133	1	3	alternative
chr1H	42076455	42076539	HORVU.MOREX.r3.1HG0015270	0.481330073458083	+	42076497	Exon	2	85	0.263894522865665	1	2	alternative
chr1H	42663665	42663764	HORVU.MOREX.r3.1HG0015390	1.40795196684332	-	42663713	Promoter	3	100	1.40795196684332	2	4	primary
chr1H	42663778	42663870	HORVU.MOREX.r3.1HG0015390	0.27039572226259	-	42663829	Promoter	2	93	0.150445782446726	1	2	alternative
chr1H	42690838	42690849	HORVU.MOREX.r3.1HG0015430	0.754120164043239	-	42690839	Exon	11	12	0.318815135825357	1	11	primary
chr1H	42715699	42715854	HORVU.MOREX.r3.1HG0015440	11.3477594969274	-	42715802	Distal	10	156	1.5555044924499	3	12	alternative
chr1H	43290330	43290388	HORVU.MOREX.r3.1HG0015470	2.69319158322491	+	43290379	Promoter	4	59	2.69319158322491	1	4	primary
chr1H	43302511	43302685	HORVU.MOREX.r3.1HG0015480	16.0285960647456	-	43302631	Promoter	17	175	5.20733230265634	8	24	primary
chr1H	43567461	43567624	HORVU.MOREX.r3.1HG0015490	36.945418258794	-	43567555	Distal	30	164	4.03588379024034	7	36	alternative
chr1H	43877490	43877638	HORVU.MOREX.r3.1HG0015520	6.48498051942789	+	43877585	Promoter	5	149	2.85280304968491	4	8	primary
chr1H	44316883	44316959	HORVU.MOREX.r3.1HG0015680	2.41901192881	+	44316908	Promoter	1	77	2.41901192881	1	1	primary
chr1H	44498078	44498296	HORVU.MOREX.r3.1HG0015720	1.1718678762874	+	44498236	Promoter	8	219	1.1718678762874	1	8	primary
chr1H	44794196	44794200	HORVU.MOREX.r3.1HG0015750	0.168279634175403	+	44794200	Promoter	4	5	0.168279634175403	1	4	primary
chr1H	44816801	44816950	HORVU.MOREX.r3.1HG0015760	20.6016544754707	+	44816851	Promoter	23	150	6.64319877598769	8	30	primary
chr1H	44821465	44821494	HORVU.MOREX.r3.1HG0015760	0.425117541084996	+	44821487	Exon	2	30	0.245815173581042	1	2	alternative
chr1H	44822899	44822962	HORVU.MOREX.r3.1HG0015760	0.536137652704314	+	44822919	Exon	2	64	0.272290158003444	1	2	alternative
chr1H	45284824	45284920	HORVU.MOREX.r3.1HG0015890	20.1685178040016	+	45284863	Promoter	10	97	13.2645528147735	5	14	primary
chr1H	45906926	45907118	HORVU.MOREX.r3.1HG0016030	2.67954724600221	-	45907015	Promoter	14	193	1.53021942104162	3	16	primary
chr1H	45906767	45906863	HORVU.MOREX.r3.1HG0016030	5.79626497560318	-	45906822	5'	3	97	3.82882366986222	4	6	alternative
chr1H	46014942	46015195	HORVU.MOREX.r3.1HG0016090	3.47930410474011	+	46015155	Promoter	9	254	3.47930410474011	5	13	primary
chr1H	46170336	46170454	HORVU.MOREX.r3.1HG0016110	9.93267555270824	-	46170380	Promoter	5	119	9.93267555270824	2	6	primary
chr1H	46171173	46171372	HORVU.MOREX.r3.1HG0016110	44.1465491824881	-	46171287	Promoter	6	200	35.142767910982	8	13	primary
chr1H	46168509	46168519	HORVU.MOREX.r3.1HG0016110	11.6081081534154	-	46168518	Exon	1	11	11.3804176114816	2	2	alternative
chr1H	46808345	46808487	HORVU.MOREX.r3.1HG0016180	59.9930151233176	+	46808407	Promoter	17	143	11.0162554794381	2	18	primary
chr1H	46808542	46808831	HORVU.MOREX.r3.1HG0016180	33.957935571312	+	46808623	5'	14	290	18.1035916157877	9	22	alternative
chr1H	46809624	46809693	HORVU.MOREX.r3.1HG0016180	3.49322142492778	+	46809670	Exon	2	70	2.62417377302854	1	2	alternative
chr1H	46811026	46811077	HORVU.MOREX.r3.1HG0016180	1.20388537494177	+	46811027	Exon	2	52	0.691681911656626	1	2	alternative
chr1H	46811556	46811597	HORVU.MOREX.r3.1HG0016180	0.355068405706084	+	46811557	Exon	2	42	0.19813462077424	1	2	alternative
chr1H	46812188	46812237	HORVU.MOREX.r3.1HG0016180	1.8938081647337	+	46812189	Exon	2	50	1.56153595949663	1	2	alternative
chr1H	46848856	46849010	HORVU.MOREX.r3.1HG0016200	12.8335700210808	+	46848960	Promoter	15	155	6.97253981725821	2	16	primary
chr1H	46853719	46853723	HORVU.MOREX.r3.1HG0016210	0.284169017960937	-	46853723	Promoter	4	5	0.284169017960937	1	4	primary
chr1H	47247170	47247246	HORVU.MOREX.r3.1HG0016310	62.2345044978003	-	47247225	Promoter	8	77	13.7612292701149	7	14	primary
chr1H	47512514	47512645	HORVU.MOREX.r3.1HG0016380	3.11583394361084	-	47512596	Exon	71	132	1.70318877565493	59	129	primary
chr1H	47512510	47512683	HORVU.MOREX.r3.1HG0016380	11.3078962186201	-	47512596	Exon	13	174	3.65914519408147	5	17	primary
chr1H	48235496	48235760	HORVU.MOREX.r3.1HG0016410	11.7514086676873	+	48235582	Promoter	22	265	3.56412302024169	6	27	primary
chr1H	48246918	48246923	HORVU.MOREX.r3.1HG0016420	0.750699195362051	-	48246923	Promoter	5	6	0.451211961032912	1	5	primary
chr1H	48318258	48318266	HORVU.MOREX.r3.1HG0016480	0.325943091825553	-	48318265	Promoter	7	9	0.133206495045463	1	7	primary
chr1H	48534639	48534797	HORVU.MOREX.r3.1HG0016500	5.31966404037582	-	48534737	Promoter	12	159	2.70113815256467	2	13	primary
chr1H	48551673	48551682	HORVU.MOREX.r3.1HG0016510	1.81185393688867	-	48551678	Promoter	2	10	1.81185393688867	1	2	primary
chr1H	48790602	48790744	HORVU.MOREX.r3.1HG0016560	3.26322245339143	-	48790682	Promoter	8	143	1.15836327951614	3	10	primary
chr1H	48814724	48814735	HORVU.MOREX.r3.1HG0016590	0.364936771137164	+	48814725	Promoter	1	12	0.246433841560225	1	1	primary
chr1H	49019681	49019686	HORVU.MOREX.r3.1HG0016670	0.217473990108022	+	49019682	Distal	5	6	0.217473990108022	1	5	primary
chr1H	49087470	49087552	HORVU.MOREX.r3.1HG0016710	21.5889466754954	-	49087524	Promoter	6	83	9.18513353582514	3	8	primary
chr1H	49087296	49087324	HORVU.MOREX.r3.1HG0016710	17.4944400723615	-	49087324	Exon	1	29	17.2852820620623	3	3	alternative
chr1H	49619427	49619550	HORVU.MOREX.r3.1HG0016730	2.41261922770243	-	49619531	Promoter	6	124	1.26417932907467	2	7	primary
chr1H	49644865	49645013	HORVU.MOREX.r3.1HG0016740	26.9151410178483	+	49644980	Promoter	15	149	8.73990917067419	4	18	primary
chr1H	49645587	49645683	HORVU.MOREX.r3.1HG0016740	1.63330870429558	+	49645633	Exon	3	97	0.7822897590004	1	3	alternative
chr1H	49654951	49655145	HORVU.MOREX.r3.1HG0016750	3.7695077583334	-	49655096	Exon	3	195	3.7695077583334	3	5	primary
chr1H	49839185	49839402	HORVU.MOREX.r3.1HG0016760	16.4797331825277	+	49839325	Promoter	22	218	8.22362603982334	5	26	primary
chr1H	49840752	49840849	HORVU.MOREX.r3.1HG0016760	0.671202701964902	+	49840797	5'	2	98	0.421756233847853	1	2	alternative
chr1H	49914740	49914772	HORVU.MOREX.r3.1HG0016770	0.445109192701409	+	49914760	Promoter	32	33	0.210114471707115	1	32	primary
chr1H	49924769	49924868	HORVU.MOREX.r3.1HG0016790	12.7554199652302	-	49924817	Promoter	1	100	12.7554199652302	2	2	primary
chr1H	49925443	49925583	HORVU.MOREX.r3.1HG0016790	15.3426004554829	-	49925496	Distal	6	141	5.1930346630339	2	7	alternative
chr1H	50007428	50007563	HORVU.MOREX.r3.1HG0016810	33.810740861685	-	50007518	Promoter	24	136	11.9944246795989	6	29	primary
chr1H	50352817	50352905	HORVU.MOREX.r3.1HG0016820	3.82525400327283	+	50352870	Promoter	3	89	1.95241183434324	1	3	primary
chr1H	50593616	50593842	HORVU.MOREX.r3.1HG0016850	5.42601921845085	+	50593792	Promoter	10	227	1.64571950483894	3	12	primary
chr1H	50599265	50599346	HORVU.MOREX.r3.1HG0016850	5.73147839858651	+	50599302	Distal	11	82	1.48799566396241	2	12	alternative
chr1H	51013251	51013415	HORVU.MOREX.r3.1HG0016910	5.12324407818585	+	51013291	Promoter	19	165	1.32531269056251	5	23	primary
chr1H	51210392	51210586	HORVU.MOREX.r3.1HG0016940	8.67460496029771	-	51210435	Promoter	18	195	2.64454804317274	3	20	primary
chr1H	51224755	51224973	HORVU.MOREX.r3.1HG0016960	12.1076738747333	-	51224892	Exon	31	219	3.1671489998483	7	37	primary
chr1H	51618899	51618995	HORVU.MOREX.r3.1HG0017040	4.44115253182909	+	51618941	Distal	5	97	1.97419776199874	3	7	alternative
chr1H	52031349	52031491	HORVU.MOREX.r3.1HG0017070	55.5416086875327	-	52031416	Promoter	16	143	13.2420510901582	7	22	primary
chr1H	52030782	52030832	HORVU.MOREX.r3.1HG0017070	0.491521074645294	-	52030782	Exon	2	51	0.304533585845142	1	2	alternative
chr1H	52031209	52031312	HORVU.MOREX.r3.1HG0017070	0.416777473285446	-	52031261	Exon	2	104	0.227376647111144	1	2	alternative
chr1H	52053377	52053483	HORVU.MOREX.r3.1HG0017080	19.6454100143266	-	52053449	Promoter	8	107	11.0806542778515	3	10	primary
chr1H	52354167	52354274	HORVU.MOREX.r3.1HG0017110	27.9604103265974	-	52354212	Promoter	11	108	15.0504596995111	6	16	primary
chr1H	52462052	52462110	HORVU.MOREX.r3.1HG0017120	0.599006237409246	-	52462075	Distal	2	59	0.304335296156987	1	2	alternative
chr1H	52818964	52819072	HORVU.MOREX.r3.1HG0017130	8.9218821538006	+	52819017	Distal	5	109	3.28156467885573	3	7	alternative
chr1H	53077146	53077229	HORVU.MOREX.r3.1HG0017150	0.728865713380282	+	53077175	Distal	3	84	0.35359820349906	1	3	alternative
chr1H	53696744	53696868	HORVU.MOREX.r3.1HG0017240	6.73648130303199	+	53696792	Promoter	8	125	3.59784984386762	4	11	primary
chr1H	53704624	53704778	HORVU.MOREX.r3.1HG0017250	13.8525704586171	-	53704725	Promoter	18	155	3.31806664655805	3	20	primary
chr1H	53991764	53992147	HORVU.MOREX.r3.1HG0017280	76.1042930963021	+	53991854	Promoter	12	384	59.2448741978474	5	16	primary
chr1H	53994629	53994729	HORVU.MOREX.r3.1HG0017280	1.25831317945524	+	53994678	Exon	4	101	0.391244236126888	2	5	alternative
chr1H	54502299	54502520	HORVU.MOREX.r3.1HG0017310	37.6467662328018	+	54502352	Promoter	7	222	21.2742928998997	2	8	primary
chr1H	54505949	54506040	HORVU.MOREX.r3.1HG0017310	1.01648105334203	+	54505999	Intron	4	92	0.508628565337375	1	4	alternative
chr1H	54506120	54506206	HORVU.MOREX.r3.1HG0017310	1.04065057244271	+	54506161	Exon	2	87	0.575569877175969	1	2	alternative
chr1H	54957076	54957124	HORVU.MOREX.r3.1HG0017370	1.654944372813	-	54957086	Promoter	2	49	1.654944372813	1	2	primary
chr1H	55234924	55235046	HORVU.MOREX.r3.1HG0017410	10.701147709894	-	55234996	Promoter	3	123	10.701147709894	3	5	primary
chr1H	55377441	55377449	HORVU.MOREX.r3.1HG0017420	0.531390199375297	+	55377446	Promoter	5	9	0.531390199375297	1	5	primary
chr1H	55408597	55408780	HORVU.MOREX.r3.1HG0017440	3.63625111870333	-	55408659	Promoter	18	184	2.44924478607691	3	20	primary
chr1H	55408079	55408174	HORVU.MOREX.r3.1HG0017440	0.823970228831326	-	55408127	Exon	2	96	0.618684140872607	1	2	alternative
chr1H	56057278	56057340	HORVU.MOREX.r3.1HG0017550	0.611786242677366	-	56057340	Promoter	44	63	0.442419083708741	19	62	primary
chr1H	56163818	56163917	HORVU.MOREX.r3.1HG0017620	7.24230611688021	+	56163864	Promoter	2	100	4.53329496011836	1	2	primary
chr1H	56213699	56213729	HORVU.MOREX.r3.1HG0017670	0.505611837664589	-	56213727	Promoter	30	31	0.203805598780231	1	30	primary
chr1H	56471797	56472047	HORVU.MOREX.r3.1HG0017720	205.286113747837	-	56471991	Promoter	9	251	106.746480598063	23	31	primary
chr1H	56471268	56471380	HORVU.MOREX.r3.1HG0017720	0.497700676979692	-	56471317	Exon	2	113	0.318368197321671	1	2	alternative
chr1H	56643689	56643800	HORVU.MOREX.r3.1HG0017730	1.02343815103568	+	56643728	Promoter	6	112	1.02343815103568	2	7	primary
chr1H	56658176	56658284	HORVU.MOREX.r3.1HG0017750	29.0041703451122	+	56658225	Promoter	7	109	14.7636262181948	3	9	primary
chr1H	56666702	56666723	HORVU.MOREX.r3.1HG0017760	0.0640425329884341	-	56666713	Promoter	11	22	0.0427355615820669	1	11	primary
chr1H	56840136	56840417	HORVU.MOREX.r3.1HG0017770	38.430280943733	-	56840331	Promoter	28	282	11.1392867326537	10	37	primary
chr1H	57076680	57076874	HORVU.MOREX.r3.1HG0017870	1.37626303269478	+	57076854	Promoter	11	195	1.37626303269478	1	11	primary
chr1H	57084347	57084543	HORVU.MOREX.r3.1HG0017880	11.6150896717817	-	57084427	Promoter	29	197	4.48359206058216	7	35	primary
chr1H	57089643	57089777	HORVU.MOREX.r3.1HG0017890	19.0276950681929	-	57089711	Promoter	15	135	11.0276808150521	5	19	primary
chr1H	57255722	57255821	HORVU.MOREX.r3.1HG0017930	11.518744140345	-	57255772	Promoter	5	100	10.0316412493958	3	7	primary
chr1H	57468228	57468330	HORVU.MOREX.r3.1HG0017980	45.919385441693	-	57468279	Promoter	2	103	39.6711778107615	6	7	primary
chr1H	57495480	57495558	HORVU.MOREX.r3.1HG0018010	5.40827545852199	-	57495527	Distal	2	79	4.72475958431262	3	4	alternative
chr1H	57851528	57851612	HORVU.MOREX.r3.1HG0018050	2.01563981434372	+	57851563	Promoter	2	85	2.01563981434372	1	2	primary
chr1H	57915870	57916542	HORVU.MOREX.r3.1HG0018110	50.7601506751983	+	57916012	Promoter	44	673	12.1468220105802	11	54	primary
chr1H	57918495	57918572	HORVU.MOREX.r3.1HG0018110	0.464908055891044	+	57918523	Exon	2	78	0.262623059333825	1	2	alternative
chr1H	58104212	58104365	HORVU.MOREX.r3.1HG0018130	47.1752441254854	+	58104253	Promoter	37	154	6.05799438869164	2	38	primary
chr1H	58238550	58238555	HORVU.MOREX.r3.1HG0018170	0.829745498660531	+	58238551	Promoter	5	6	0.674816667534094	1	5	primary
chr1H	58238618	58238712	HORVU.MOREX.r3.1HG0018170	0.86438890157001	+	58238663	Promoter	3	95	0.583499263740775	1	3	alternative
chr1H	58299907	58300101	HORVU.MOREX.r3.1HG0018190	61.7578579636872	+	58299967	Promoter	14	195	27.9332598851665	9	22	primary
chr1H	58300534	58300586	HORVU.MOREX.r3.1HG0018190	9.76806785194592	+	58300537	5'	2	53	7.20932450178035	1	2	alternative
chr1H	58304264	58304398	HORVU.MOREX.r3.1HG0018200	4.02725620297155	+	58304326	Promoter	10	135	2.11192276962975	2	11	primary
chr1H	58311350	58311530	HORVU.MOREX.r3.1HG0018210	20.9354811955065	-	58311428	Promoter	7	181	13.1889536777431	5	11	primary
chr1H	58987721	58987903	HORVU.MOREX.r3.1HG0018230	6.05236794644798	+	58987815	Distal	8	183	1.57188776092864	2	9	alternative
chr1H	59315717	59315808	HORVU.MOREX.r3.1HG0018240	12.2442084053351	-	59315763	Promoter	4	92	5.87826499269086	2	5	primary
chr1H	59445163	59445236	HORVU.MOREX.r3.1HG0018250	5.05545876236217	+	59445197	Promoter	3	74	2.70902731177105	1	3	primary
chr1H	59539614	59539922	HORVU.MOREX.r3.1HG0018260	444.580660962217	-	59539743	Exon	4	309	229.949194379611	18	21	primary
chr1H	59539340	59539441	HORVU.MOREX.r3.1HG0018260	1.7134600609289	-	59539390	Exon	3	102	1.30902492619918	2	4	alternative
chr1H	59556918	59557126	HORVU.MOREX.r3.1HG0018270	98.5558723239104	-	59557027	Promoter	28	209	25.9768179463808	7	34	primary
chr1H	59556725	59556778	HORVU.MOREX.r3.1HG0018270	46.4617670922832	-	59556774	Exon	1	54	42.11202975386	4	4	alternative
chr1H	59562699	59562705	HORVU.MOREX.r3.1HG0018280	0.213976328782213	-	59562700	Distal	6	7	0.155044373560316	1	6	primary
chr1H	59570700	59570776	HORVU.MOREX.r3.1HG0018310	0.950956728603734	-	59570701	Promoter	50	77	0.415989583504943	1	50	primary
chr1H	59816473	59816744	HORVU.MOREX.r3.1HG0018390	304.384748736435	-	59816715	Promoter	6	272	192.413898383676	43	48	primary
chr1H	59831636	59831748	HORVU.MOREX.r3.1HG0018430	29.243538700337	-	59831698	Promoter	10	113	11.0222250316666	4	13	primary
chr1H	60244525	60244636	HORVU.MOREX.r3.1HG0018500	11.8753188191188	+	60244577	Exon	1	112	11.8753188191188	3	3	primary
chr1H	60244881	60244955	HORVU.MOREX.r3.1HG0018510	6.4717587910961	+	60244924	Promoter	2	75	6.4717587910961	4	5	primary
chr1H	60244648	60244766	HORVU.MOREX.r3.1HG0018510	5.74161894472938	+	60244700	Promoter	5	119	2.89459642887107	1	5	alternative
chr1H	61436652	61436767	HORVU.MOREX.r3.1HG0018590	5.89490519294254	+	61436703	Promoter	5	116	4.8529638457012	2	6	primary
chr1H	61436812	61436913	HORVU.MOREX.r3.1HG0018590	0.982046119719577	+	61436859	5'	3	102	0.517456222484901	1	3	alternative
chr1H	62187185	62187350	HORVU.MOREX.r3.1HG0018730	129.575429358867	+	62187232	Promoter	47	166	16.9592995381323	12	58	primary
chr1H	62188960	62189018	HORVU.MOREX.r3.1HG0018730	0.862193891467802	+	62188962	Exon	3	59	0.397168564586609	1	3	alternative
chr1H	62378069	62378267	HORVU.MOREX.r3.1HG0018740	13.955821076853	-	62378160	Promoter	17	199	6.52147243186081	5	21	primary
chr1H	63554525	63554624	HORVU.MOREX.r3.1HG0018800	2775.54548639584	-	63554578	Promoter	4	100	1830.22323219029	28	31	primary
chr1H	63553243	63553390	HORVU.MOREX.r3.1HG0018800	3.0086637174078	-	63553346	3'	3	148	2.30023245287873	2	4	alternative
chr1H	63553481	63554248	HORVU.MOREX.r3.1HG0018800	108.438504428858	-	63554120	Exon	121	768	11.9688001423254	21	141	alternative
chr1H	63554896	63555066	HORVU.MOREX.r3.1HG0018810	49.3017266077041	+	63554980	Promoter	12	171	39.695639214275	13	24	primary
chr1H	63822955	63822959	HORVU.MOREX.r3.1HG0018820	0.133206495045463	-	63822956	Promoter	4	5	0.133206495045463	1	4	primary
chr1H	64055731	64055808	HORVU.MOREX.r3.1HG0018830	5.11649787230432	-	64055767	Promoter	4	78	2.62196993754176	3	6	primary
chr1H	64138758	64138894	HORVU.MOREX.r3.1HG0018940	21.098728540641	-	64138840	Promoter	11	137	6.84534783471179	7	17	primary
chr1H	64397628	64397911	HORVU.MOREX.r3.1HG0019060	6.71107930852747	-	64397683	Promoter	24	284	1.60861917426768	5	28	primary
chr1H	64397273	64397317	HORVU.MOREX.r3.1HG0019060	5.74347503355598	-	64397315	5'	2	45	3.56493853136953	1	2	alternative
chr1H	64397450	64397455	HORVU.MOREX.r3.1HG0019060	7.21670681105408	-	64397452	5'	1	6	6.512905669746	1	1	alternative
chr1H	64837838	64837986	HORVU.MOREX.r3.1HG0019090	3.09044260955964	+	64837879	Exon	5	149	1.81544283387287	1	5	primary
chr1H	64846465	64846553	HORVU.MOREX.r3.1HG0019100	7.42561277051917	+	64846507	Promoter	3	89	3.76986750129052	1	3	primary
chr1H	64846236	64846241	HORVU.MOREX.r3.1HG0019100	0.965103173545743	+	64846236	Promoter	2	6	0.728259921344127	1	2	alternative
chr1H	64941904	64941981	HORVU.MOREX.r3.1HG0019140	1.82018753611497	-	64941956	Promoter	2	78	1.82018753611497	1	2	primary
chr1H	65101984	65102078	HORVU.MOREX.r3.1HG0019150	1.94196415852104	-	65102024	Promoter	4	95	1.94196415852104	1	4	primary
chr1H	65138333	65138508	HORVU.MOREX.r3.1HG0019160	28.2617100728281	-	65138381	Promoter	2	176	19.6404318658289	4	5	primary
chr1H	65152776	65152985	HORVU.MOREX.r3.1HG0019170	8.95824229347703	-	65152857	Promoter	19	210	3.40137314672972	6	24	primary
chr1H	65578329	65578335	HORVU.MOREX.r3.1HG0019200	0.938628385723425	-	65578332	Promoter	4	7	0.938628385723425	3	6	primary
chr1H	65587813	65587883	HORVU.MOREX.r3.1HG0019220	4.06468108339083	-	65587866	Promoter	3	71	2.70901115676184	2	4	primary
chr1H	65749830	65749938	HORVU.MOREX.r3.1HG0019230	12.8252736342551	-	65749892	Promoter	5	109	5.52289674384819	3	7	primary
chr1H	65931485	65931635	HORVU.MOREX.r3.1HG0019240	9.40115760367033	-	65931584	Promoter	14	151	3.85521804598148	4	17	primary
chr1H	66148631	66148729	HORVU.MOREX.r3.1HG0019250	0.277713952180779	+	66148677	Distal	2	99	0.1518279756248	1	2	alternative
chr1H	66158440	66158538	HORVU.MOREX.r3.1HG0019260	1.87334582107967	+	66158487	Promoter	5	99	1.87334582107967	1	5	primary
chr1H	66158614	66158796	HORVU.MOREX.r3.1HG0019260	154.326393463425	+	66158738	Promoter	31	183	92.2208690043708	18	48	alternative
chr1H	66160113	66160204	HORVU.MOREX.r3.1HG0019260	0.854419640454153	+	66160162	Exon	3	92	0.368684360881652	1	3	alternative
chr1H	66161410	66161503	HORVU.MOREX.r3.1HG0019260	0.352758989699292	+	66161452	Exon	2	94	0.188424108886233	1	2	alternative
chr1H	66161809	66161859	HORVU.MOREX.r3.1HG0019260	0.826273416904379	+	66161811	Exon	2	51	0.495091016064155	1	2	alternative
chr1H	66361161	66361213	HORVU.MOREX.r3.1HG0019270	0.753893196118526	+	66361201	Promoter	52	53	0.341059049163949	1	52	primary
chr1H	66468329	66468338	HORVU.MOREX.r3.1HG0019280	0.360673359818906	-	66468337	Distal	2	10	0.191652470283529	1	2	alternative
chr1H	67061967	67062057	HORVU.MOREX.r3.1HG0019310	1.72866734321888	+	67062019	Distal	3	91	0.707941308334677	1	3	alternative
chr1H	67255023	67255056	HORVU.MOREX.r3.1HG0019310	3.87372413312768	+	67255025	Distal	6	34	1.19576466562175	2	7	alternative
chr1H	67255237	67255244	HORVU.MOREX.r3.1HG0019310	3.35287224822553	+	67255237	Distal	1	8	3.35287224822553	1	1	alternative
chr1H	67281896	67282049	HORVU.MOREX.r3.1HG0019320	5.61839083251765	+	67281996	Promoter	9	154	2.80738738230822	2	10	primary
chr1H	67289022	67289133	HORVU.MOREX.r3.1HG0019330	4.52607531737958	-	67289082	Promoter	5	112	2.8940872133118	2	6	primary
chr1H	67294012	67294415	HORVU.MOREX.r3.1HG0019340	16.0155512878692	-	67294265	Promoter	24	404	6.22531064445531	5	28	primary
chr1H	67293823	67293876	HORVU.MOREX.r3.1HG0019340	6.55909861298355	-	67293854	Exon	1	54	6.27730723709313	2	2	alternative
chr1H	67294475	67294551	HORVU.MOREX.r3.1HG0019340	0.565390804938319	-	67294518	Promoter	2	77	0.432184309892856	1	2	alternative
chr1H	67625794	67625973	HORVU.MOREX.r3.1HG0019360	40.3974752910666	+	67625842	Promoter	7	180	30.3521606842541	4	10	primary
chr1H	67627014	67627051	HORVU.MOREX.r3.1HG0019360	6.80063281269022	+	67627014	5'	2	38	4.82810774864009	1	2	alternative
chr1H	67637780	67637954	HORVU.MOREX.r3.1HG0019380	71.8765061225662	+	67637873	Promoter	10	175	20.7521825735121	9	18	primary
chr1H	67638004	67638114	HORVU.MOREX.r3.1HG0019380	0.598803209789645	+	67638069	Exon	3	111	0.331107139332713	1	3	alternative
chr1H	67638897	67638963	HORVU.MOREX.r3.1HG0019380	2.35878553355391	+	67638935	Exon	5	67	0.800359768668403	1	5	alternative
chr1H	67639132	67639184	HORVU.MOREX.r3.1HG0019380	2.6100994395869	+	67639133	Exon	2	53	2.10018317346665	1	2	alternative
chr1H	67640247	67640356	HORVU.MOREX.r3.1HG0019380	1.29130657312888	+	67640250	Exon	4	110	0.429489665440551	1	4	alternative
chr1H	67848123	67848256	HORVU.MOREX.r3.1HG0019410	10.7078311839108	-	67848170	Promoter	10	134	5.54385389393808	2	11	primary
chr1H	67847879	67847974	HORVU.MOREX.r3.1HG0019410	10.6998201289044	-	67847928	5'	2	96	5.16021633994722	3	4	alternative
chr1H	67848465	67848632	HORVU.MOREX.r3.1HG0019420	14.2650362082639	+	67848562	Promoter	12	168	8.25449387792997	6	17	primary
chr1H	67908488	67908764	HORVU.MOREX.r3.1HG0019430	103.019214774239	+	67908643	Distal	4	277	64.6335363094602	12	15	alternative
chr1H	69298189	69298326	HORVU.MOREX.r3.1HG0019550	93.3655998460843	+	69298235	Promoter	9	138	37.1869306910878	7	15	primary
chr1H	69298513	69298561	HORVU.MOREX.r3.1HG0019550	88.5047743583542	+	69298514	5'	1	49	81.4231605598158	1	1	alternative
chr1H	69512447	69512589	HORVU.MOREX.r3.1HG0019580	2.45963729119915	-	69512500	Promoter	12	143	1.2936673555147	2	13	primary
chr1H	70109825	70109988	HORVU.MOREX.r3.1HG0019650	1.19559969706506	-	70109903	Promoter	6	164	1.19559969706506	2	7	primary
chr1H	70157223	70157229	HORVU.MOREX.r3.1HG0019660	0.398755108511742	+	70157227	Promoter	6	7	0.217473990108022	1	6	primary
chr1H	70310232	70310472	HORVU.MOREX.r3.1HG0019680	9.46715417778345	-	70310290	Promoter	11	241	4.32967954879599	2	12	primary
chr1H	70489711	70490023	HORVU.MOREX.r3.1HG0019730	15.8037282102796	-	70489848	Promoter	22	313	4.13107027704825	5	26	primary
chr1H	70475283	70475330	HORVU.MOREX.r3.1HG0019730	0.732980356070507	-	70475329	Exon	3	48	0.296045751999852	1	3	alternative
chr1H	70487473	70487503	HORVU.MOREX.r3.1HG0019730	0.462739657481485	-	70487483	Exon	2	31	0.298404776668427	1	2	alternative
chr1H	70489401	70489459	HORVU.MOREX.r3.1HG0019730	0.739616303555817	-	70489433	Exon	2	59	0.449743740518548	1	2	alternative
chr1H	70604171	70604272	HORVU.MOREX.r3.1HG0019830	3.49577335014384	-	70604240	Exon	6	102	1.38821271851584	1	6	primary
chr1H	70772212	70772391	HORVU.MOREX.r3.1HG0019870	12.0325133470721	+	70772331	Promoter	20	180	4.33827452175159	3	22	primary
chr1H	70851681	70851877	HORVU.MOREX.r3.1HG0019920	17.8945529277407	-	70851753	Promoter	18	197	3.61223553642013	8	25	primary
chr1H	70893299	70893405	HORVU.MOREX.r3.1HG0019930	9.75419180500155	-	70893360	Promoter	3	107	6.25582819265216	2	4	primary
chr1H	71273319	71273325	HORVU.MOREX.r3.1HG0019960	0.811146455381259	-	71273320	Promoter	6	7	0.811146455381259	1	6	primary
chr1H	71543113	71543275	HORVU.MOREX.r3.1HG0019980	18.2083981511811	-	71543221	Promoter	13	163	5.08305148956175	3	15	primary
chr1H	71811161	71811260	HORVU.MOREX.r3.1HG0020140	0.90475152350173	+	71811209	Distal	2	100	0.501782565407148	1	2	alternative
chr1H	72033416	72033576	HORVU.MOREX.r3.1HG0020190	2.74828891726209	-	72033537	Promoter	9	161	1.40473363418557	2	10	primary
chr1H	72032716	72032792	HORVU.MOREX.r3.1HG0020190	6.78198220905177	-	72032748	5'	3	77	5.18101049831977	2	4	alternative
chr1H	72112930	72113075	HORVU.MOREX.r3.1HG0020210	8.41069615260616	+	72112963	Promoter	13	146	2.68607207033589	3	15	primary
chr1H	72115756	72115847	HORVU.MOREX.r3.1HG0020210	0.591307724999189	+	72115796	Exon	2	92	0.366195154812591	1	2	alternative
chr1H	72126024	72126178	HORVU.MOREX.r3.1HG0020220	2.26674211883735	-	72126078	Promoter	9	155	2.26674211883735	2	10	primary
chr1H	72451129	72451334	HORVU.MOREX.r3.1HG0020270	13.1285494905828	+	72451286	Promoter	9	206	11.1738758190877	5	13	primary
chr1H	72452345	72452405	HORVU.MOREX.r3.1HG0020270	0.866541542991256	+	72452347	5'	2	61	0.72233966666207	1	2	alternative
chr1H	72460230	72460337	HORVU.MOREX.r3.1HG0020280	48.0220640588012	-	72460288	Promoter	13	108	19.5198850633055	6	18	primary
chr1H	72458520	72458552	HORVU.MOREX.r3.1HG0020280	1.75801750215208	-	72458551	Exon	1	33	1.59264105391766	1	1	alternative
chr1H	72459170	72459224	HORVU.MOREX.r3.1HG0020280	1.95369125413751	-	72459182	Exon	4	55	1.0197500955037	1	4	alternative
chr1H	72460031	72460154	HORVU.MOREX.r3.1HG0020280	46.6996457239202	-	72460116	Exon	2	124	39.8658070870982	6	7	alternative
chr1H	72546477	72546573	HORVU.MOREX.r3.1HG0020290	0.38761628416475	-	72546525	Exon	2	97	0.234789203069432	1	2	alternative
chr1H	72547344	72547492	HORVU.MOREX.r3.1HG0020300	8.6943504099494	+	72547386	Promoter	19	149	3.59625657538652	1	19	primary
chr1H	72547569	72547647	HORVU.MOREX.r3.1HG0020300	8.63022852295468	+	72547608	5'	2	79	7.31755276957867	1	2	alternative
chr1H	72547968	72548303	HORVU.MOREX.r3.1HG0020300	3.65247719131108	+	72547989	Exon	12	336	0.737413115845426	1	12	alternative
chr1H	72553730	72553735	HORVU.MOREX.r3.1HG0020310	0.244103020819988	-	72553731	Exon	5	6	0.244103020819988	1	5	primary
chr1H	72557483	72557509	HORVU.MOREX.r3.1HG0020320	0.51122104953458	-	72557503	Promoter	26	27	0.244457652559829	1	26	primary
chr1H	72908566	72908570	HORVU.MOREX.r3.1HG0020440	0.853738497805578	+	72908570	Promoter	4	5	0.853738497805578	1	4	primary
chr1H	73061416	73061503	HORVU.MOREX.r3.1HG0020480	5.05894061143219	-	73061464	Exon	4	88	5.05894061143219	3	6	primary
chr1H	73500854	73500953	HORVU.MOREX.r3.1HG0020620	3.00518496037677	-	73500913	Exon	4	100	3.00518496037677	2	5	primary
chr1H	74780623	74780751	HORVU.MOREX.r3.1HG0020820	20.2314844138633	+	74780695	Promoter	10	129	6.72023748193378	2	11	primary
chr1H	74794803	74794812	HORVU.MOREX.r3.1HG0020840	0.558629005928298	+	74794812	Promoter	9	10	0.323106545286863	1	9	primary
chr1H	74800520	74800524	HORVU.MOREX.r3.1HG0020850	0.118502929576939	-	74800524	Exon	4	5	0.118502929576939	1	4	primary
chr1H	75194934	75195108	HORVU.MOREX.r3.1HG0020900	193.939546138921	+	75194939	Promoter	10	175	144.018944258472	5	14	primary
chr1H	75197224	75197288	HORVU.MOREX.r3.1HG0020910	213.039883417941	+	75197229	Promoter	5	65	111.382462843433	5	9	primary
chr1H	75197408	75197492	HORVU.MOREX.r3.1HG0020910	0.375193218673799	+	75197431	Exon	3	85	0.138451280742292	1	3	alternative
chr1H	75459789	75459965	HORVU.MOREX.r3.1HG0020930	16.3401734554443	-	75459921	Promoter	9	177	5.48901245452246	5	13	primary
chr1H	75617500	75617686	HORVU.MOREX.r3.1HG0020980	20.3099136559836	-	75617584	Promoter	24	187	5.40293162583138	10	33	primary
chr1H	75612692	75612814	HORVU.MOREX.r3.1HG0020980	4.27197667680173	-	75612766	Distal	8	123	1.56084498371504	2	9	alternative
chr1H	75668796	75668805	HORVU.MOREX.r3.1HG0020990	0.80016488117272	-	75668805	Promoter	9	10	0.348694837257952	1	9	primary
chr1H	76239131	76239135	HORVU.MOREX.r3.1HG0021010	0.649307099922574	+	76239132	Promoter	4	5	0.398325560327432	1	4	primary
chr1H	76337380	76337403	HORVU.MOREX.r3.1HG0021050	0.695969665330429	-	76337391	Promoter	23	24	0.473233707927481	1	23	primary
chr1H	76563519	76563789	HORVU.MOREX.r3.1HG0021090	9.68051406265246	+	76563714	Promoter	24	271	2.47485738766767	4	27	primary
chr1H	76572517	76572613	HORVU.MOREX.r3.1HG0021100	1.33325659210934	-	76572558	Exon	2	97	0.942614630206068	1	2	alternative
chr1H	76577574	76577670	HORVU.MOREX.r3.1HG0021110	0.534710221270842	-	76577619	Distal	2	97	0.272154727267371	1	2	alternative
chr1H	76636803	76636815	HORVU.MOREX.r3.1HG0021150	0.649450704139594	-	76636812	Promoter	9	13	0.618075386216946	4	12	primary
chr1H	76654394	76654538	HORVU.MOREX.r3.1HG0021170	221.034581053368	+	76654461	Promoter	30	145	99.4215997284049	16	45	primary
chr1H	76666116	76666123	HORVU.MOREX.r3.1HG0021200	0.218828418617655	-	76666117	Promoter	7	8	0.133206495045463	1	7	primary
chr1H	77775329	77775501	HORVU.MOREX.r3.1HG0021320	28.278122877966	+	77775441	Promoter	27	173	8.40636726930137	5	31	primary
chr1H	77792137	77792334	HORVU.MOREX.r3.1HG0021330	143.775111380049	+	77792217	Promoter	34	198	32.6951532341873	8	41	primary
chr1H	77792429	77792576	HORVU.MOREX.r3.1HG0021330	5.58148536868481	+	77792525	Exon	7	148	2.58972525221173	1	7	alternative
chr1H	77793755	77793797	HORVU.MOREX.r3.1HG0021330	0.656341761381755	+	77793755	Exon	2	43	0.38368755289998	1	2	alternative
chr1H	77794059	77794157	HORVU.MOREX.r3.1HG0021330	0.372098359033074	+	77794109	Exon	2	99	0.26856291614703	1	2	alternative
chr1H	77796708	77796888	HORVU.MOREX.r3.1HG0021340	21.5779500460238	+	77796734	Promoter	4	181	13.616826648916	3	6	primary
chr1H	77794797	77794828	HORVU.MOREX.r3.1HG0021340	0.427324809553172	+	77794797	Exon	2	32	0.251790724467674	1	2	alternative
chr1H	77855587	77855755	HORVU.MOREX.r3.1HG0021350	28.3365482130275	+	77855626	Promoter	6	169	18.4090217916689	3	8	primary
chr1H	77856064	77856161	HORVU.MOREX.r3.1HG0021350	0.553284158937294	+	77856122	Exon	4	98	0.176524248358793	1	4	alternative
chr1H	77862177	77862353	HORVU.MOREX.r3.1HG0021360	8.23764750835529	+	77862220	Promoter	4	177	8.23764750835529	2	5	primary
chr1H	77870343	77870554	HORVU.MOREX.r3.1HG0021380	14.2016238269795	+	77870429	Promoter	15	212	2.6011489317729	4	18	primary
chr1H	77921081	77921163	HORVU.MOREX.r3.1HG0021390	2.36643042117743	+	77921114	Promoter	4	83	1.29767322552543	1	4	primary
chr1H	77938345	77938532	HORVU.MOREX.r3.1HG0021400	2.62482666360433	-	77938397	Promoter	5	188	1.31952759371839	3	7	primary
chr1H	78111805	78111810	HORVU.MOREX.r3.1HG0021430	0.251618071832491	+	78111810	Promoter	5	6	0.251618071832491	1	5	primary
chr1H	78424254	78424409	HORVU.MOREX.r3.1HG0021450	10.5721606800483	+	78424316	Distal	12	156	4.00712941657619	5	16	alternative
chr1H	78704527	78704698	HORVU.MOREX.r3.1HG0021500	8.03100405665709	+	78704615	Distal	9	172	4.10939874538029	5	13	alternative
chr1H	78733963	78733992	HORVU.MOREX.r3.1HG0021610	0.477608197808111	+	78733992	Intron	29	30	0.436319313066675	1	29	primary
chr1H	79274125	79274128	HORVU.MOREX.r3.1HG0021640	0.76132190578163	+	79274126	Promoter	3	4	0.76132190578163	1	3	primary
chr1H	79345272	79345412	HORVU.MOREX.r3.1HG0021650	6.76421634433407	+	79345318	Promoter	6	141	3.90178331743946	3	8	primary
chr1H	79601066	79601151	HORVU.MOREX.r3.1HG0021690	5.33067343189527	+	79601100	Promoter	2	86	2.80929251331093	1	2	primary
chr1H	79840497	79840597	HORVU.MOREX.r3.1HG0021710	59.1469219808633	+	79840544	Promoter	4	101	42.0434602738425	4	7	primary
chr1H	79840355	79840467	HORVU.MOREX.r3.1HG0021710	0.699111557500825	+	79840401	Promoter	4	113	0.225612961975314	1	4	alternative
chr1H	79840753	79840861	HORVU.MOREX.r3.1HG0021710	0.710366096451218	+	79840810	Exon	2	109	0.57513073283386	1	2	alternative
chr1H	79842207	79842256	HORVU.MOREX.r3.1HG0021710	0.486853835681353	+	79842207	Exon	2	50	0.336408053234626	1	2	alternative
chr1H	79981314	79981519	HORVU.MOREX.r3.1HG0021720	17.0780803052445	+	79981359	Promoter	22	206	6.37416882722872	4	25	primary
chr1H	80048350	80048357	HORVU.MOREX.r3.1HG0021760	0.244103020819988	-	80048351	Promoter	7	8	0.244103020819988	1	7	primary
chr1H	80054122	80054289	HORVU.MOREX.r3.1HG0021770	21.8448609168223	-	80054221	Promoter	28	168	13.037069122195	6	33	primary
chr1H	80461635	80461837	HORVU.MOREX.r3.1HG0021780	12.3746860510508	-	80461718	Distal	24	203	3.9073039732887	5	28	primary
chr1H	80614517	80614562	HORVU.MOREX.r3.1HG0021800	0.804037685473688	+	80614518	Promoter	45	46	0.804037685473688	1	45	primary
chr1H	80780214	80780370	HORVU.MOREX.r3.1HG0021830	44.2016843418389	-	80780270	Promoter	28	157	8.44858451316403	7	34	primary
chr1H	80934074	80934285	HORVU.MOREX.r3.1HG0021870	33.6188512085383	-	80934154	Promoter	13	212	8.8164419456847	9	21	primary
chr1H	80927919	80928071	HORVU.MOREX.r3.1HG0021870	5.58033729723864	-	80927978	Exon	12	153	0.934569399214716	3	14	alternative
chr1H	81005705	81005796	HORVU.MOREX.r3.1HG0021880	1.31297376191036	+	81005733	Promoter	4	92	1.31297376191036	1	4	primary
chr1H	81006454	81006502	HORVU.MOREX.r3.1HG0021880	0.421031733765318	+	81006457	Exon	2	49	0.28579637014796	1	2	alternative
chr1H	81024854	81024997	HORVU.MOREX.r3.1HG0021940	15.0136997576447	-	81024951	Promoter	7	144	7.03482722913525	2	8	primary
chr1H	81171474	81171555	HORVU.MOREX.r3.1HG0021960	3.78049242092173	-	81171522	Promoter	4	82	2.64671586631606	1	4	primary
chr1H	81286758	81286845	HORVU.MOREX.r3.1HG0021970	5.27251225616998	+	81286800	Promoter	3	88	4.26865715668646	1	3	primary
chr1H	81470082	81470304	HORVU.MOREX.r3.1HG0022060	90.4690922223174	-	81470244	Promoter	18	223	56.910914695304	20	37	primary
chr1H	81495868	81496067	HORVU.MOREX.r3.1HG0022070	52.8085190507147	-	81495917	Promoter	42	200	12.2585924808479	8	49	primary
chr1H	81495560	81495579	HORVU.MOREX.r3.1HG0022070	0.514571139517189	-	81495577	Exon	2	20	0.355892615449694	1	2	alternative
chr1H	82028466	82028635	HORVU.MOREX.r3.1HG0022090	71.1137692840173	+	82028514	Promoter	23	170	18.8693031248072	13	35	primary
chr1H	82366098	82366265	HORVU.MOREX.r3.1HG0022120	22.2899357720005	+	82366178	Promoter	21	168	6.43512929522206	3	23	primary
chr1H	82923748	82923759	HORVU.MOREX.r3.1HG0022300	0.152939299541797	-	82923749	Distal	11	12	0.152939299541797	1	11	primary
chr1H	82925324	82925446	HORVU.MOREX.r3.1HG0022300	1.93549758071363	-	82925371	Distal	6	123	0.459386064760753	1	6	alternative
chr1H	83108571	83108745	HORVU.MOREX.r3.1HG0022350	58.809865892539	-	83108686	Promoter	19	175	18.1373523258981	8	26	primary
chr1H	83108443	83108545	HORVU.MOREX.r3.1HG0022350	0.48714698915207	-	83108495	Exon	2	103	0.284230087488262	1	2	alternative
chr1H	83116273	83116329	HORVU.MOREX.r3.1HG0022360	1.06855294572392	-	83116278	Promoter	48	57	0.531390199375297	5	52	primary
chr1H	83115052	83115096	HORVU.MOREX.r3.1HG0022360	1.3235792872579	-	83115053	Intron	3	45	0.740471609964477	1	3	alternative
chr1H	83230334	83230479	HORVU.MOREX.r3.1HG0022400	1.03432522315521	-	83230430	Promoter	8	146	1.03432522315521	2	9	primary
chr1H	83298578	83298582	HORVU.MOREX.r3.1HG0022430	0.399274868666693	-	83298582	Promoter	4	5	0.176062765772397	1	4	primary
chr1H	83456053	83456622	HORVU.MOREX.r3.1HG0022440	67.6738517977225	+	83456157	Promoter	42	570	16.5042561941381	9	50	primary
chr1H	83457048	83457095	HORVU.MOREX.r3.1HG0022440	4.73607099779652	+	83457048	Exon	2	48	3.67202068241048	1	2	alternative
chr1H	83457281	83457325	HORVU.MOREX.r3.1HG0022440	0.631751743627443	+	83457299	Exon	3	45	0.22935984736701	1	3	alternative
chr1H	83463183	83463239	HORVU.MOREX.r3.1HG0022440	0.835184819641067	+	83463183	Exon	4	57	0.258762874849458	1	4	alternative
chr1H	83463375	83463426	HORVU.MOREX.r3.1HG0022440	0.741998061250151	+	83463375	Exon	2	52	0.389609109967695	1	2	alternative
chr1H	83463439	83463506	HORVU.MOREX.r3.1HG0022440	1.2615330330411	+	83463496	Exon	2	68	0.795553559996338	1	2	alternative
chr1H	83464263	83464312	HORVU.MOREX.r3.1HG0022440	1.92697916626993	+	83464263	Exon	2	50	1.73338761199038	1	2	alternative
chr1H	83464422	83464473	HORVU.MOREX.r3.1HG0022440	1.61700219155166	+	83464423	Exon	2	52	0.811541423418443	1	2	alternative
chr1H	83472747	83472971	HORVU.MOREX.r3.1HG0022450	21.1347006943861	-	83472826	Promoter	28	225	6.31112619797063	6	33	primary
chr1H	83471971	83471980	HORVU.MOREX.r3.1HG0022450	5.15128594899932	-	83471980	5'	1	10	5.15128594899932	1	1	alternative
chr1H	83472536	83472724	HORVU.MOREX.r3.1HG0022450	5.3138328478677	-	83472581	5'	9	189	1.7696539391508	1	9	alternative
chr1H	83816193	83816604	HORVU.MOREX.r3.1HG0022460	57.1153664599781	-	83816483	Promoter	32	412	12.327367193784	8	39	primary
chr1H	84236048	84236271	HORVU.MOREX.r3.1HG0022490	5.11296173841331	-	84236094	Distal	20	224	2.19943410608309	3	22	primary
chr1H	84425727	84425988	HORVU.MOREX.r3.1HG0022500	5.95861213592262	+	84425864	Promoter	21	262	1.6024290902784	4	24	primary
chr1H	84429236	84429294	HORVU.MOREX.r3.1HG0022500	0.52437924696042	+	84429285	Exon	2	59	0.348316481188023	1	2	alternative
chr1H	84501882	84501950	HORVU.MOREX.r3.1HG0022520	1.96714316506709	-	84501924	Promoter	2	69	1.96714316506709	2	3	primary
chr1H	84867111	84867192	HORVU.MOREX.r3.1HG0022530	1.8925745096503	+	84867154	Promoter	2	82	1.8925745096503	1	2	primary
chr1H	84939478	84939563	HORVU.MOREX.r3.1HG0022570	1.86363986490351	+	84939526	Promoter	2	86	1.86363986490351	1	2	primary
chr1H	85196575	85196661	HORVU.MOREX.r3.1HG0022620	1.9002774750766	-	85196624	Promoter	2	87	1.9002774750766	2	3	primary
chr1H	85373176	85373327	HORVU.MOREX.r3.1HG0022660	65.6928544750492	+	85373220	Promoter	30	152	13.601519683262	3	32	primary
chr1H	85373436	85373533	HORVU.MOREX.r3.1HG0022660	10.4878480913568	+	85373483	Exon	1	98	10.4878480913568	1	1	alternative
chr1H	85378264	85378316	HORVU.MOREX.r3.1HG0022670	1.23537813596439	-	85378316	Exon	3	53	0.540034888361543	1	3	alternative
chr1H	85380210	85380405	HORVU.MOREX.r3.1HG0022680	9.42390227779718	-	85380298	Promoter	18	196	4.59162511984415	3	20	primary
chr1H	85378677	85378726	HORVU.MOREX.r3.1HG0022680	0.546426265554388	-	85378725	Exon	2	50	0.282020261829205	1	2	alternative
chr1H	85711760	85711865	HORVU.MOREX.r3.1HG0022710	1641.32928915165	-	85711822	Promoter	14	106	425.46846385931	33	46	primary
chr1H	85709577	85709836	HORVU.MOREX.r3.1HG0022710	7.62696242437357	-	85709771	Exon	7	260	4.46009294588364	5	11	alternative
chr1H	85709892	85709985	HORVU.MOREX.r3.1HG0022710	16.5903077298925	-	85709983	Exon	12	94	3.96176639734625	2	13	alternative
chr1H	85710324	85710451	HORVU.MOREX.r3.1HG0022710	11.8058932291583	-	85710425	Exon	8	128	7.96781907188255	4	11	alternative
chr1H	85710570	85710746	HORVU.MOREX.r3.1HG0022710	15.6739272302968	-	85710721	Exon	13	177	5.70004271655918	2	14	alternative
chr1H	85710844	85710894	HORVU.MOREX.r3.1HG0022710	1397.00661534086	-	85710893	Exon	1	51	1368.91583089213	13	13	alternative
chr1H	85777037	85777346	HORVU.MOREX.r3.1HG0022750	25.4514231239883	+	85777075	Promoter	7	310	16.7348238094982	4	10	primary
chr1H	85777431	85777736	HORVU.MOREX.r3.1HG0022750	3.69254469198205	+	85777535	Exon	13	306	0.685979721043653	3	15	alternative
chr1H	85815168	85815171	HORVU.MOREX.r3.1HG0022750	3.06598538904838	+	85815169	Distal	2	4	2.43776086936648	1	2	alternative
chr1H	85903123	85903141	HORVU.MOREX.r3.1HG0022760	0.40005528517194	+	85903141	Promoter	18	19	0.40005528517194	1	18	primary
chr1H	85911297	85911595	HORVU.MOREX.r3.1HG0022780	186.764453432707	-	85911413	Promoter	32	299	97.8836230096945	17	48	primary
chr1H	85911091	85911192	HORVU.MOREX.r3.1HG0022780	2.71147397856713	-	85911143	Exon	3	102	1.25347963770719	1	3	alternative
chr1H	86109596	86110141	HORVU.MOREX.r3.1HG0022820	67.0939478891797	-	86110017	Promoter	32	546	49.3523173967502	21	52	primary
chr1H	86108327	86108363	HORVU.MOREX.r3.1HG0022820	0.826972563820691	-	86108362	Exon	2	37	0.547362238843826	1	2	alternative
chr1H	86108661	86108815	HORVU.MOREX.r3.1HG0022820	1.68504316025738	-	86108785	Exon	4	155	1.1597386523065	2	5	alternative
chr1H	86108900	86108970	HORVU.MOREX.r3.1HG0022820	2.06084878690268	-	86108949	Exon	3	71	1.38401665863975	2	4	alternative
chr1H	86109089	86109228	HORVU.MOREX.r3.1HG0022820	2.10515542712699	-	86109167	Exon	6	140	0.483206168432841	1	6	alternative
chr1H	86109238	86109344	HORVU.MOREX.r3.1HG0022820	0.70331744614005	-	86109295	Exon	4	107	0.316697260708956	1	4	alternative
chr1H	86109422	86109519	HORVU.MOREX.r3.1HG0022820	2.3409685644832	-	86109471	Exon	4	98	0.843757115457444	1	4	alternative
chr1H	86332294	86332429	HORVU.MOREX.r3.1HG0022860	13.3823484368742	+	86332340	Promoter	13	136	4.56257389118946	3	15	primary
chr1H	86375192	86375196	HORVU.MOREX.r3.1HG0022870	0.651579602187741	-	86375193	Promoter	4	5	0.651579602187741	1	4	primary
chr1H	86533323	86533513	HORVU.MOREX.r3.1HG0022880	3.59888783978647	-	86533405	Promoter	16	191	1.40046605422518	4	19	primary
chr1H	86533009	86533050	HORVU.MOREX.r3.1HG0022880	1.3957714542147	-	86533018	Exon	2	42	1.13818790745392	1	2	alternative
chr1H	86533147	86533259	HORVU.MOREX.r3.1HG0022880	1.03238614332636	-	86533213	Exon	5	113	0.327314962552561	1	5	alternative
chr1H	86724432	86724441	HORVU.MOREX.r3.1HG0022890	1.47008064355469	+	86724435	Promoter	4	10	1.47008064355469	2	5	primary
chr1H	86757682	86757860	HORVU.MOREX.r3.1HG0022910	6.07127241184455	-	86757774	Promoter	9	179	2.25702534634253	4	12	primary
chr1H	87658703	87658736	HORVU.MOREX.r3.1HG0022990	1.58177754872616	+	87658703	Promoter	2	34	1.58177754872616	1	2	primary
chr1H	87657425	87657591	HORVU.MOREX.r3.1HG0022990	2.13550718818501	+	87657483	Distal	8	167	0.385483252093163	1	8	alternative
chr1H	87898586	87898587	HORVU.MOREX.r3.1HG0023000	3.16577240630316	-	87898587	Distal	2	2	2.79175281935012	1	2	alternative
chr1H	88217049	88217223	HORVU.MOREX.r3.1HG0023010	175.573317429059	+	88217053	Promoter	3	175	134.586335220879	3	5	primary
chr1H	88218681	88218775	HORVU.MOREX.r3.1HG0023010	0.216854937020959	+	88218722	Exon	2	95	0.112275931871347	1	2	alternative
chr1H	88218782	88218890	HORVU.MOREX.r3.1HG0023010	0.239899879631727	+	88218830	Exon	2	109	0.119949939815864	1	2	alternative
chr1H	88220456	88220510	HORVU.MOREX.r3.1HG0023010	0.296231475433141	+	88220460	Exon	2	55	0.160996111815784	1	2	alternative
chr1H	88220822	88220920	HORVU.MOREX.r3.1HG0023010	0.586792847497854	+	88220867	Exon	2	99	0.474516915626508	1	2	alternative
chr1H	88424345	88424364	HORVU.MOREX.r3.1HG0023140	0.415253925250405	+	88424346	Promoter	19	20	0.217473990108022	1	19	primary
chr1H	88979300	88979304	HORVU.MOREX.r3.1HG0023200	0.945813027964354	+	88979304	Promoter	4	5	0.924506056557987	1	4	primary
chr1H	88987081	88987188	HORVU.MOREX.r3.1HG0023210	21.2802382376349	-	88987132	Promoter	10	108	17.8862997455947	8	17	primary
chr1H	89004832	89004976	HORVU.MOREX.r3.1HG0023230	79.8244234395379	-	89004928	Promoter	11	145	62.6564938364586	22	32	primary
chr1H	89004582	89004763	HORVU.MOREX.r3.1HG0023230	6.81878095261039	-	89004657	5'	14	182	1.35226813706493	1	14	alternative
chr1H	89211533	89211722	HORVU.MOREX.r3.1HG0023280	50.5542486398495	-	89211680	Distal	26	190	14.5388088156335	10	35	alternative
chr1H	89520950	89521148	HORVU.MOREX.r3.1HG0023340	22.3698503774897	+	89521019	Distal	21	199	6.9401138539134	7	27	alternative
chr1H	89521161	89521269	HORVU.MOREX.r3.1HG0023340	3.17930631742875	+	89521218	Distal	5	109	1.10165002502927	1	5	alternative
chr1H	89656365	89656372	HORVU.MOREX.r3.1HG0023360	1.33984351031351	-	89656368	Distal	4	8	0.533502214548004	1	4	alternative
chr1H	90031318	90031488	HORVU.MOREX.r3.1HG0023370	51.0257610920471	+	90031363	Promoter	29	171	17.1608757399666	8	36	primary
chr1H	90032878	90032916	HORVU.MOREX.r3.1HG0023370	1.79763430779098	+	90032878	Exon	4	39	0.988933050526155	1	4	alternative
chr1H	90032966	90033084	HORVU.MOREX.r3.1HG0023370	1.50458507079296	+	90033052	Exon	5	119	0.626914292047473	1	5	alternative
chr1H	90033261	90033309	HORVU.MOREX.r3.1HG0023370	1.90182005654251	+	90033261	Exon	2	49	1.12696926159078	1	2	alternative
chr1H	90034724	90034748	HORVU.MOREX.r3.1HG0023370	0.444519009515093	+	90034724	Exon	2	25	0.272609909879058	1	2	alternative
chr1H	90035301	90035379	HORVU.MOREX.r3.1HG0023370	0.431739580635227	+	90035347	Exon	2	79	0.304283681176657	1	2	alternative
chr1H	90035703	90035810	HORVU.MOREX.r3.1HG0023370	0.783470118083113	+	90035745	Exon	2	108	0.604113341781728	1	2	alternative
chr1H	90036756	90036824	HORVU.MOREX.r3.1HG0023370	0.890801062722351	+	90036800	Exon	5	69	0.226657204058467	1	5	alternative
chr1H	90224472	90224741	HORVU.MOREX.r3.1HG0023410	12.519303739861	-	90224689	Distal	20	270	2.85950951908074	6	25	alternative
chr1H	90271238	90271241	HORVU.MOREX.r3.1HG0023420	0.578298978973702	+	90271239	Promoter	1	4	0.244103020819988	1	1	primary
chr1H	90284273	90284395	HORVU.MOREX.r3.1HG0023430	22.3188039420526	+	90284312	Promoter	9	123	11.2286247307371	2	10	primary
chr1H	90789333	90789441	HORVU.MOREX.r3.1HG0023540	16.0497015621326	+	90789382	Promoter	7	109	8.10165548182269	4	10	primary
chr1H	91259374	91259722	HORVU.MOREX.r3.1HG0023610	383.446132239704	-	91259684	Promoter	4	349	269.227200147348	33	36	primary
chr1H	91263049	91263345	HORVU.MOREX.r3.1HG0023620	447.9482370333	-	91263237	Promoter	7	297	170.314872031522	32	38	primary
chr1H	91262728	91262773	HORVU.MOREX.r3.1HG0023620	0.293541428074877	-	91262759	3'	2	46	0.190005985188833	1	2	alternative
chr1H	91446186	91446358	HORVU.MOREX.r3.1HG0023650	114.718754455414	+	91446281	Promoter	51	173	26.7461373338936	8	58	primary
chr1H	91454640	91454868	HORVU.MOREX.r3.1HG0023660	45.2336752473498	-	91454724	Promoter	24	229	14.1993700161466	14	37	primary
chr1H	91454174	91454212	HORVU.MOREX.r3.1HG0023660	1.04191766661844	-	91454211	Exon	2	39	0.696157376903038	1	2	alternative
chr1H	91692699	91692834	HORVU.MOREX.r3.1HG0023670	1.02979641005548	+	91692792	Promoter	6	136	1.02979641005548	1	6	primary
chr1H	91731234	91731327	HORVU.MOREX.r3.1HG0023710	3.7496613066255	+	91731282	Promoter	5	94	2.45593125913186	1	5	primary
chr1H	91941522	91941526	HORVU.MOREX.r3.1HG0023730	0.633624773996743	+	91941523	Exon	4	5	0.363234859582802	1	4	primary
chr1H	92268063	92268170	HORVU.MOREX.r3.1HG0023790	1.06218341154909	+	92268104	Promoter	6	108	1.06218341154909	1	6	primary
chr1H	92546381	92546488	HORVU.MOREX.r3.1HG0023800	790.67162252656	+	92546433	Promoter	12	108	209.891131402577	23	34	primary
chr1H	92546557	92546657	HORVU.MOREX.r3.1HG0023800	666.091233427624	+	92546606	Exon	1	101	646.050827470228	3	3	alternative
chr1H	92546917	92547088	HORVU.MOREX.r3.1HG0023800	8.44684673384591	+	92546958	Exon	2	172	4.61768207059623	1	2	alternative
chr1H	92547469	92547628	HORVU.MOREX.r3.1HG0023800	9.03676265069929	+	92547473	Exon	9	160	2.54487626098875	1	9	alternative
chr1H	92549615	92549816	HORVU.MOREX.r3.1HG0023800	9.94512570096979	+	92549616	3'	14	202	3.37734049340895	1	14	alternative
chr1H	92639795	92639993	HORVU.MOREX.r3.1HG0023840	3.67944729035755	-	92639896	Promoter	10	199	2.66584916580987	1	10	primary
chr1H	92934701	92934867	HORVU.MOREX.r3.1HG0023870	6.76246702578812	+	92934812	Promoter	6	167	6.76246702578812	3	8	primary
chr1H	92997387	92997575	HORVU.MOREX.r3.1HG0023880	13.6760194420242	+	92997479	Promoter	23	189	4.76495408144893	3	25	primary
chr1H	93471871	93471978	HORVU.MOREX.r3.1HG0023940	29.0521437268279	-	93471927	Promoter	9	108	15.1791432929198	5	13	primary
chr1H	93471698	93471725	HORVU.MOREX.r3.1HG0023940	19.8858162190934	-	93471703	5'	1	28	19.634893744412	2	2	alternative
chr1H	93472028	93472146	HORVU.MOREX.r3.1HG0023950	41.4071626817658	+	93472088	Promoter	18	119	17.56076521307	7	24	primary
chr1H	93477216	93477228	HORVU.MOREX.r3.1HG0023960	0.129789426235513	-	93477228	Exon	12	13	0.129789426235513	1	12	primary
chr1H	93478300	93478496	HORVU.MOREX.r3.1HG0023970	6.95338732789155	-	93478438	Promoter	9	197	5.62745430639669	5	13	primary
chr1H	93943282	93943464	HORVU.MOREX.r3.1HG0023990	110.785653982375	-	93943407	Promoter	8	183	52.1721167183064	13	20	primary
chr1H	93939473	93939519	HORVU.MOREX.r3.1HG0023990	0.60661437318085	-	93939519	3'	2	47	0.322082620396875	1	2	alternative
chr1H	93940539	93940581	HORVU.MOREX.r3.1HG0023990	1.03237655960535	-	93940578	Exon	2	43	0.666329206695522	1	2	alternative
chr1H	93942072	93942112	HORVU.MOREX.r3.1HG0023990	0.922037018043807	-	93942112	Exon	2	41	0.532298989930796	1	2	alternative
chr1H	93942931	93942988	HORVU.MOREX.r3.1HG0023990	4.04205586376292	-	93942987	Exon	4	58	1.92668197959845	1	4	alternative
chr1H	93943117	93943221	HORVU.MOREX.r3.1HG0023990	1.76522189148471	-	93943166	Exon	1	105	1.60204401979155	1	1	alternative
chr1H	94498019	94498162	HORVU.MOREX.r3.1HG0024020	14.0326104913476	+	94498115	Promoter	14	144	7.06779669250813	5	18	primary
chr1H	94669344	94669493	HORVU.MOREX.r3.1HG0024030	2.11022367683037	+	94669392	Promoter	9	150	2.11022367683037	1	9	primary
chr1H	94678262	94678460	HORVU.MOREX.r3.1HG0024040	139.714294224935	-	94678385	Promoter	15	199	33.9786994952515	13	27	primary
chr1H	94675221	94675222	HORVU.MOREX.r3.1HG0024040	0.686127602081233	-	94675222	Intron	2	2	0.420853395693267	1	2	alternative
chr1H	94675604	94675665	HORVU.MOREX.r3.1HG0024040	1.40624744602095	-	94675649	Exon	2	62	0.711548822213442	1	2	alternative
chr1H	94676512	94676555	HORVU.MOREX.r3.1HG0024040	0.805352646237875	-	94676554	Exon	2	44	0.529026627264454	1	2	alternative
chr1H	94902315	94902370	HORVU.MOREX.r3.1HG0024050	4.53419472197166	-	94902369	Promoter	2	56	3.20752838300994	2	3	primary
chr1H	95024796	95024933	HORVU.MOREX.r3.1HG0024090	2.05568265635927	+	95024839	5'	10	138	2.05568265635927	1	10	primary
chr1H	95245407	95245588	HORVU.MOREX.r3.1HG0024140	10.6127046039133	-	95245531	Promoter	10	182	7.72239986000164	7	16	primary
chr1H	95886114	95886119	HORVU.MOREX.r3.1HG0024160	0.253990478884492	+	95886115	Promoter	5	6	0.183554354975429	1	5	primary
chr1H	95938999	95939360	HORVU.MOREX.r3.1HG0024210	111.748404903468	+	95939170	Promoter	36	362	25.6699124338092	13	48	primary
chr1H	95939589	95939658	HORVU.MOREX.r3.1HG0024210	4.75764938168816	+	95939611	Exon	3	70	3.30450999346212	1	3	alternative
chr1H	95939870	95939974	HORVU.MOREX.r3.1HG0024210	2.97867214331607	+	95939870	Exon	4	105	1.5902439456318	1	4	alternative
chr1H	95943822	95943862	HORVU.MOREX.r3.1HG0024210	2.53838911086456	+	95943823	Exon	2	41	1.72928514244888	1	2	alternative
chr1H	96165544	96165760	HORVU.MOREX.r3.1HG0024230	35.6619017816255	-	96165641	Promoter	38	217	4.89767652003804	5	42	primary
chr1H	96163832	96163860	HORVU.MOREX.r3.1HG0024230	0.485665591355966	-	96163842	Exon	2	29	0.293444506950788	1	2	alternative
chr1H	96275314	96275569	HORVU.MOREX.r3.1HG0024280	114.588289013851	-	96275432	Promoter	35	256	18.3507496486754	18	52	primary
chr1H	96274292	96274334	HORVU.MOREX.r3.1HG0024280	1.57966484720358	-	96274334	Exon	5	43	0.605955846818942	1	5	alternative
chr1H	96533555	96533701	HORVU.MOREX.r3.1HG0024290	19.926389899812	+	96533623	Promoter	32	147	2.75128709976224	9	40	primary
chr1H	96643967	96644187	HORVU.MOREX.r3.1HG0024340	33.0676530264387	-	96644080	Promoter	8	221	20.4400015813947	9	16	primary
chr1H	97262142	97262244	HORVU.MOREX.r3.1HG0024440	6.07478079556032	+	97262190	Promoter	4	103	6.07478079556032	2	5	primary
chr1H	97348286	97348447	HORVU.MOREX.r3.1HG0024500	55.1373563719241	+	97348342	Promoter	23	162	22.4724397480309	7	29	primary
chr1H	97349963	97350003	HORVU.MOREX.r3.1HG0024500	50.9119897782486	+	97349965	5'	1	41	48.3909517435769	1	1	alternative
chr1H	97353023	97353209	HORVU.MOREX.r3.1HG0024510	120.014674646966	-	97353155	Promoter	33	187	57.9643612773162	20	52	primary
chr1H	97351477	97351491	HORVU.MOREX.r3.1HG0024510	1.049893294234	-	97351491	Exon	2	15	0.657933637715561	1	2	alternative
chr1H	97351668	97351709	HORVU.MOREX.r3.1HG0024510	1.14203072725783	-	97351709	Exon	2	42	0.737225754298139	1	2	alternative
chr1H	97351856	97351907	HORVU.MOREX.r3.1HG0024510	1.66138564430435	-	97351905	Exon	2	52	1.14591742130944	1	2	alternative
chr1H	97649228	97649387	HORVU.MOREX.r3.1HG0024560	2.16887049131771	-	97649301	Promoter	13	160	2.16887049131771	3	15	primary
chr1H	97911120	97911214	HORVU.MOREX.r3.1HG0024570	2.35112411343193	+	97911168	Promoter	3	95	2.35112411343193	2	4	primary
chr1H	98037554	98037561	HORVU.MOREX.r3.1HG0024580	0.320212980767043	-	98037561	Distal	7	8	0.271024880545483	1	7	primary
chr1H	99006852	99006861	HORVU.MOREX.r3.1HG0024670	0.224355411302985	+	99006856	Promoter	9	10	0.173491181911299	1	9	primary
chr1H	99015210	99015383	HORVU.MOREX.r3.1HG0024680	2.20247253045352	-	99015313	Distal	14	174	1.19032463805476	3	16	primary
chr1H	99164724	99164869	HORVU.MOREX.r3.1HG0024690	34.5208569088085	+	99164811	Promoter	14	146	10.6861116193636	8	21	primary
chr1H	99165012	99165055	HORVU.MOREX.r3.1HG0024690	12.6741965067942	+	99165027	Exon	1	44	11.7588347898347	1	1	alternative
chr1H	99165944	99166038	HORVU.MOREX.r3.1HG0024690	0.669801015521281	+	99166008	Exon	4	95	0.279341289372592	1	4	alternative
chr1H	99418064	99418282	HORVU.MOREX.r3.1HG0024710	50.6831848589892	+	99418198	Promoter	31	219	10.755950859058	8	38	primary
chr1H	99418749	99418772	HORVU.MOREX.r3.1HG0024710	34.8525648558131	+	99418750	Exon	1	24	33.2955132142708	1	1	alternative
chr1H	99418904	99418919	HORVU.MOREX.r3.1HG0024710	2.34654779490598	+	99418904	Exon	2	16	1.8788936119456	1	2	alternative
chr1H	99427500	99427659	HORVU.MOREX.r3.1HG0024730	39.4604122286206	-	99427620	Promoter	4	160	16.3454042695967	6	9	primary
chr1H	99427246	99427361	HORVU.MOREX.r3.1HG0024730	0.504636661695497	-	99427306	Exon	3	116	0.196964753063968	1	3	alternative
chr1H	99430492	99430543	HORVU.MOREX.r3.1HG0024730	0.624030952879115	-	99430543	Exon	3	52	0.272661232115705	1	3	alternative
chr1H	99434909	99435154	HORVU.MOREX.r3.1HG0024740	50.8264125676935	-	99434987	Promoter	16	246	24.0173577403016	6	21	primary
chr1H	99434680	99434829	HORVU.MOREX.r3.1HG0024740	1.07759591629512	-	99434732	Exon	4	150	0.392336689979364	1	4	alternative
chr1H	99873406	99873443	HORVU.MOREX.r3.1HG0024860	2.19185946272887	+	99873407	5'	2	38	1.5999225588672	1	2	alternative
chr1H	100194129	100194305	HORVU.MOREX.r3.1HG0024880	99.9484871494354	-	100194245	Promoter	31	177	40.3510403987284	13	43	primary
chr1H	100192094	100192130	HORVU.MOREX.r3.1HG0024880	3.29482224127753	-	100192128	Exon	2	37	2.27401776182803	1	2	alternative
chr1H	100193883	100193962	HORVU.MOREX.r3.1HG0024880	2.25192323363336	-	100193910	Exon	4	80	0.81189194070853	1	4	alternative
chr1H	100193971	100194068	HORVU.MOREX.r3.1HG0024880	1.21569146142374	-	100193982	Exon	4	98	0.702036016135225	1	4	alternative
chr1H	100318843	100319066	HORVU.MOREX.r3.1HG0024900	36.9036241251927	+	100318903	Promoter	23	224	9.98759291621336	4	26	primary
chr1H	100324712	100324814	HORVU.MOREX.r3.1HG0024910	980.755740988013	+	100324760	Promoter	4	103	584.457360913203	8	11	primary
chr1H	100324825	100325141	HORVU.MOREX.r3.1HG0024910	31.8476440858983	+	100324951	Promoter	38	317	3.60061508487704	3	40	alternative
chr1H	100555163	100555299	HORVU.MOREX.r3.1HG0024980	3.42281854756381	-	100555207	Promoter	10	137	1.30613085419592	1	10	primary
chr1H	101077334	101077347	HORVU.MOREX.r3.1HG0025050	3.87833556913221	+	101077340	Promoter	3	14	1.94160936436922	1	3	primary
chr1H	101113634	101113869	HORVU.MOREX.r3.1HG0025060	50.4010640654459	-	101113735	Promoter	31	236	12.4615019282594	12	42	primary
chr1H	101880255	101880494	HORVU.MOREX.r3.1HG0025160	16.1834805214697	-	101880401	Distal	14	240	3.42047960099759	6	19	alternative
chr1H	102190243	102190344	HORVU.MOREX.r3.1HG0025290	2.91273251416345	-	102190295	Distal	6	102	0.712436592005799	2	7	alternative
chr1H	102615592	102616003	HORVU.MOREX.r3.1HG0025320	8.22910955165957	+	102615894	Promoter	23	412	6.96285526312772	5	27	primary
chr1H	102624886	102624977	HORVU.MOREX.r3.1HG0025350	27.90639152714	-	102624926	Promoter	13	92	7.0077948191606	2	14	primary
chr1H	102623781	102623792	HORVU.MOREX.r3.1HG0025350	12.2305799123637	-	102623791	5'	1	12	11.0853530391192	1	1	alternative
chr1H	102854159	102854171	HORVU.MOREX.r3.1HG0025430	0.683379548182542	-	102854169	Promoter	12	13	0.509460088689473	1	12	primary
chr1H	103174973	103175138	HORVU.MOREX.r3.1HG0025440	60.0568327622067	-	103175100	Promoter	28	166	13.6011185154589	9	36	primary
chr1H	103492968	103493166	HORVU.MOREX.r3.1HG0025500	49.084596423489	+	103493105	Promoter	18	199	14.5474048413129	9	26	primary
chr1H	103493757	103493805	HORVU.MOREX.r3.1HG0025500	39.6873858344348	+	103493763	5'	2	49	20.1448617966216	1	2	alternative
chr1H	103495594	103495643	HORVU.MOREX.r3.1HG0025500	0.504506605918638	+	103495595	Exon	2	50	0.255565548688943	1	2	alternative
chr1H	103495795	103495796	HORVU.MOREX.r3.1HG0025500	0.640669452112079	+	103495795	Intron	2	2	0.433450256566418	1	2	alternative
chr1H	103495960	103496019	HORVU.MOREX.r3.1HG0025500	0.527042613303829	+	103495960	Exon	2	60	0.324252759152509	1	2	alternative
chr1H	103557274	103557369	HORVU.MOREX.r3.1HG0025520	40.7259047583135	+	103557298	Promoter	7	96	35.3049379058082	2	8	primary
chr1H	103567609	103567613	HORVU.MOREX.r3.1HG0025530	0.266616864725334	+	103567610	Promoter	4	5	0.266616864725334	1	4	primary
chr1H	103824953	103825092	HORVU.MOREX.r3.1HG0025550	58.5783282455196	+	103825018	Promoter	19	140	25.4531056708216	6	24	primary
chr1H	104452811	104452968	HORVU.MOREX.r3.1HG0025620	71.2814276886024	-	104452904	Promoter	18	158	38.9031592578605	10	27	primary
chr1H	104452636	104452704	HORVU.MOREX.r3.1HG0025620	2.83626632724449	-	104452674	Exon	2	69	1.72484645619256	1	2	alternative
chr1H	106360259	106360511	HORVU.MOREX.r3.1HG0025720	4.38395638989472	+	106360399	Promoter	10	253	1.73335088961976	5	14	primary
chr1H	106370893	106370902	HORVU.MOREX.r3.1HG0025730	0.771540427555234	+	106370899	Promoter	9	10	0.625545905576233	1	9	primary
chr1H	106377092	106377223	HORVU.MOREX.r3.1HG0025750	4.4793678414396	-	106377138	Promoter	8	132	2.71016905989833	3	10	primary
chr1H	107051859	107052002	HORVU.MOREX.r3.1HG0025790	1.64030885046355	+	107051951	Promoter	6	144	1.64030885046355	2	7	primary
chr1H	107761471	107761488	HORVU.MOREX.r3.1HG0025830	0.214800980063953	-	107761472	Promoter	17	18	0.203805598780231	1	17	primary
chr1H	108080846	108080855	HORVU.MOREX.r3.1HG0025840	5.40163637772285	-	108080855	Promoter	2	10	5.40163637772285	1	2	primary
chr1H	108082204	108082306	HORVU.MOREX.r3.1HG0025840	5.99961607494023	-	108082260	Distal	5	103	2.21665387670838	3	7	alternative
chr1H	108680338	108680439	HORVU.MOREX.r3.1HG0025870	47.2077932653749	+	108680384	Exon	6	102	16.617180596225	2	7	primary
chr1H	108732626	108732766	HORVU.MOREX.r3.1HG0025880	1.55722084940554	+	108732704	Promoter	10	141	1.55722084940554	2	11	primary
chr1H	108738968	108739080	HORVU.MOREX.r3.1HG0025890	1.38052779801282	-	108739015	Promoter	4	113	1.38052779801282	1	4	primary
chr1H	108738691	108738739	HORVU.MOREX.r3.1HG0025890	3.25691932528041	-	108738738	Exon	2	49	1.79299426573733	1	2	alternative
chr1H	109024788	109024869	HORVU.MOREX.r3.1HG0025900	4.41862644487476	-	109024840	Promoter	2	82	4.41862644487476	2	3	primary
chr1H	109397763	109397890	HORVU.MOREX.r3.1HG0025960	5.57832884243725	-	109397818	Promoter	9	128	1.63286205590127	4	12	primary
chr1H	109802498	109802649	HORVU.MOREX.r3.1HG0025980	32.2762494462231	+	109802577	Promoter	23	152	7.14770265596764	4	26	primary
chr1H	109802866	109802897	HORVU.MOREX.r3.1HG0025980	0.81107714258788	+	109802866	Exon	3	32	0.521833183913963	1	3	alternative
chr1H	109802970	109803043	HORVU.MOREX.r3.1HG0025980	0.328340533713155	+	109803016	Exon	2	74	0.200884634254585	1	2	alternative
chr1H	109812772	109812931	HORVU.MOREX.r3.1HG0025990	15.0718051432822	-	109812820	Promoter	6	160	7.77019856081205	3	8	primary
chr1H	109851418	109851533	HORVU.MOREX.r3.1HG0026010	1.1919992537147	-	109851467	Promoter	6	116	0.329077837808856	1	6	alternative
chr1H	109852807	109853075	HORVU.MOREX.r3.1HG0026010	94.7753981394892	-	109852880	Distal	12	269	70.6826992700987	12	23	alternative
chr1H	110180708	110181233	HORVU.MOREX.r3.1HG0026030	29.6851923686127	-	110180923	Promoter	53	526	6.28563491820254	5	57	primary
chr1H	110180174	110180219	HORVU.MOREX.r3.1HG0026030	7.0653891217815	-	110180218	5'	1	46	6.86731271882614	2	2	alternative
chr1H	110682403	110682559	HORVU.MOREX.r3.1HG0026070	933.522264930104	+	110682508	Promoter	3	157	664.979396855551	17	19	primary
chr1H	110683652	110683705	HORVU.MOREX.r3.1HG0026070	884.160563000038	+	110683654	Exon	1	54	861.73368354855	3	3	alternative
chr1H	110683719	110684060	HORVU.MOREX.r3.1HG0026070	8.97432495169351	+	110683768	Exon	16	342	3.8328743008268	2	17	alternative
chr1H	110685348	110685359	HORVU.MOREX.r3.1HG0026080	0.351694647545777	+	110685349	Promoter	11	12	0.284169017960937	1	11	primary
chr1H	110684245	110684297	HORVU.MOREX.r3.1HG0026080	1.43910264719873	+	110684245	Exon	3	53	0.909190964256031	1	3	alternative
chr1H	110684438	110684485	HORVU.MOREX.r3.1HG0026080	1.09612850186686	+	110684438	Exon	2	48	0.728958045176273	1	2	alternative
chr1H	111457514	111457714	HORVU.MOREX.r3.1HG0026100	1.19413107399172	+	111457655	Promoter	11	201	1.19413107399172	4	14	primary
chr1H	111458299	111458329	HORVU.MOREX.r3.1HG0026100	5.39024457197598	+	111458315	5'	1	31	4.85529038761972	1	1	alternative
chr1H	111989279	111989541	HORVU.MOREX.r3.1HG0026170	74.1516387573529	+	111989355	Distal	24	263	11.0808274248856	12	35	alternative
chr1H	112001902	112002067	HORVU.MOREX.r3.1HG0026190	107.383004847002	+	112001951	Promoter	8	166	45.2021339608551	14	21	primary
chr1H	112001758	112001814	HORVU.MOREX.r3.1HG0026190	0.309644285900952	+	112001810	Promoter	2	57	0.16196114311718	1	2	alternative
chr1H	112002294	112002343	HORVU.MOREX.r3.1HG0026190	0.725230722824788	+	112002342	3'	2	50	0.485256085795572	1	2	alternative
chr1H	112837225	112837538	HORVU.MOREX.r3.1HG0026240	21.1873388864695	+	112837486	Promoter	21	314	7.68521243603754	8	28	primary
chr1H	112837119	112837218	HORVU.MOREX.r3.1HG0026240	1.23656165519971	+	112837151	Promoter	4	100	0.447947040139561	1	4	alternative
chr1H	112837799	112837849	HORVU.MOREX.r3.1HG0026240	17.7519421914646	+	112837800	Exon	1	51	17.7519421914646	1	1	alternative
chr1H	113957431	113957437	HORVU.MOREX.r3.1HG0026420	0.53715329656707	-	113957437	Exon	6	7	0.433617853681026	1	6	primary
chr1H	113961869	113962007	HORVU.MOREX.r3.1HG0026430	16.3186569852384	-	113961953	Promoter	14	139	10.2693466284811	6	19	primary
chr1H	114391366	114391371	HORVU.MOREX.r3.1HG0026470	0.856981926475114	+	114391371	Promoter	4	6	0.538638040186107	2	5	primary
chr1H	114688623	114688626	HORVU.MOREX.r3.1HG0026630	0.278273428035036	+	114688624	Distal	3	4	0.217473990108022	1	3	primary
chr1H	114825123	114825302	HORVU.MOREX.r3.1HG0026720	8.65176982629245	-	114825251	5'	4	180	4.43810073662726	2	5	primary
chr1H	114971162	114971552	HORVU.MOREX.r3.1HG0026750	8.25818022340622	-	114971391	Promoter	18	391	3.92209266208056	8	25	primary
chr1H	116326742	116326922	HORVU.MOREX.r3.1HG0026830	1.15242999038431	+	116326864	Promoter	10	181	1.15242999038431	2	11	primary
chr1H	116553895	116554069	HORVU.MOREX.r3.1HG0026870	2.56291721630107	-	116554003	Exon	15	175	2.56291721630107	5	19	primary
chr1H	116774332	116774696	HORVU.MOREX.r3.1HG0026900	6.26714384181679	-	116774369	Promoter	29	365	3.15782612682289	2	30	primary
chr1H	117438018	117438159	HORVU.MOREX.r3.1HG0026930	10.7204854746869	+	117438061	Promoter	15	142	3.01601527220979	5	19	primary
chr1H	117813652	117813849	HORVU.MOREX.r3.1HG0026940	3.04237219644115	+	117813806	Promoter	14	198	1.5471271356449	2	15	primary
chr1H	117813872	117813977	HORVU.MOREX.r3.1HG0026940	7.63113503749032	+	117813920	5'	6	106	3.54410048389856	1	6	alternative
chr1H	118244584	118244868	HORVU.MOREX.r3.1HG0027000	46.5197113520086	+	118244742	Promoter	6	285	19.0728999666168	10	15	primary
chr1H	118311853	118312036	HORVU.MOREX.r3.1HG0027030	3.98341935259465	+	118311908	Promoter	10	184	2.25755074206254	2	11	primary
chr1H	118312191	118312446	HORVU.MOREX.r3.1HG0027030	4.90903493620451	+	118312391	5'	7	256	1.47609813172752	1	7	alternative
chr1H	118317009	118317013	HORVU.MOREX.r3.1HG0027040	0.103535442886044	-	118317010	Exon	4	5	0.103535442886044	1	4	primary
chr1H	119199670	119199733	HORVU.MOREX.r3.1HG0027090	10.6187342528603	+	119199677	Promoter	7	64	7.23217015673488	3	9	primary
chr1H	119444212	119444266	HORVU.MOREX.r3.1HG0027120	5.55296759578672	+	119444217	Promoter	8	55	2.83863980593837	3	10	primary
chr1H	119544893	119544898	HORVU.MOREX.r3.1HG0027140	0.244457652559829	+	119544895	Promoter	5	6	0.244457652559829	1	5	primary
chr1H	120291894	120292013	HORVU.MOREX.r3.1HG0027170	6.1648560897747	-	120292006	Distal	6	120	3.93676121963595	3	8	alternative
chr1H	120361881	120361967	HORVU.MOREX.r3.1HG0027180	0.67706128946981	-	120361917	5'	3	87	0.277617025956133	1	3	alternative
chr1H	120657652	120657805	HORVU.MOREX.r3.1HG0027190	9.9210622749291	-	120657723	Promoter	9	154	4.72376980048439	3	11	primary
chr1H	120800144	120800360	HORVU.MOREX.r3.1HG0027200	34.7405924653249	+	120800236	Promoter	11	217	6.85298456286173	1	11	primary
chr1H	120800568	120800670	HORVU.MOREX.r3.1HG0027200	0.528162361004093	+	120800609	Exon	2	103	0.409659431427154	1	2	alternative
chr1H	121229078	121229221	HORVU.MOREX.r3.1HG0027220	7.41802182980338	+	121229167	Promoter	13	144	2.05617253388729	3	15	primary
chr1H	121232855	121232859	HORVU.MOREX.r3.1HG0027230	0.725639306918005	+	121232859	Promoter	4	5	0.725639306918005	1	4	primary
chr1H	121593569	121593727	HORVU.MOREX.r3.1HG0027280	13.96690335692	-	121593698	Promoter	9	159	4.44623722559877	4	12	primary
chr1H	122510152	122510170	HORVU.MOREX.r3.1HG0027380	1.00887796566828	+	122510170	Promoter	18	19	0.486303400035151	1	18	primary
chr1H	122522671	122522748	HORVU.MOREX.r3.1HG0027390	3.20450525111892	+	122522712	Promoter	4	78	3.20450525111892	1	4	primary
chr1H	122985135	122985296	HORVU.MOREX.r3.1HG0027490	66.0484795616581	+	122985177	Promoter	4	162	33.1372373080272	3	6	primary
chr1H	122985481	122985574	HORVU.MOREX.r3.1HG0027490	0.492470951158755	+	122985520	Exon	2	94	0.291887247643915	1	2	alternative
chr1H	123669329	123669350	HORVU.MOREX.r3.1HG0027530	0.302806284450554	-	123669330	Promoter	21	22	0.203805598780231	1	21	primary
chr1H	124282501	124282519	HORVU.MOREX.r3.1HG0027550	0.0262367448434041	+	124282519	Promoter	18	19	0.0262367448434041	1	18	primary
chr1H	124299564	124299658	HORVU.MOREX.r3.1HG0027590	1.76898563276165	+	124299605	Promoter	2	95	1.76898563276165	1	2	primary
chr1H	124407887	124407935	HORVU.MOREX.r3.1HG0027640	8.10982179985431	+	124407889	Promoter	4	49	6.05357145524299	1	4	primary
chr1H	124608369	124608449	HORVU.MOREX.r3.1HG0027650	6.837280593378	+	124608404	Promoter	4	81	5.03993544703328	2	5	primary
chr1H	124756204	124756303	HORVU.MOREX.r3.1HG0027680	11.8894857268094	+	124756229	Promoter	39	100	6.49920619596318	25	63	primary
chr1H	124756149	124756316	HORVU.MOREX.r3.1HG0027680	29.1237437730654	+	124756229	Promoter	12	168	11.8730430771583	6	17	primary
chr1H	125612943	125612966	HORVU.MOREX.r3.1HG0027800	0.126241553595674	+	125612959	Promoter	23	24	0.108428771296761	1	23	primary
chr1H	126044886	126045442	HORVU.MOREX.r3.1HG0027850	109.981107048574	+	126045203	Promoter	40	557	19.4631591910341	23	62	primary
chr1H	126046179	126046271	HORVU.MOREX.r3.1HG0027850	0.738144740999858	+	126046228	Exon	2	93	0.408112787493394	1	2	alternative
chr1H	126046490	126046574	HORVU.MOREX.r3.1HG0027850	2.07675425172308	+	126046492	Exon	3	85	1.00341798547105	1	3	alternative
chr1H	126244388	126244392	HORVU.MOREX.r3.1HG0027890	0.19387554807131	+	126244392	Distal	4	5	0.176062765772397	1	4	primary
chr1H	126827862	126827865	HORVU.MOREX.r3.1HG0027930	0.480520885003415	+	126827863	Promoter	3	4	0.480520885003415	1	3	primary
chr1H	127119451	127119666	HORVU.MOREX.r3.1HG0027940	3.53266002831381	-	127119616	Promoter	10	216	2.3222599073941	1	10	primary
chr1H	128134531	128134668	HORVU.MOREX.r3.1HG0027960	17.2864449848039	+	128134604	Distal	11	138	4.28108169252747	1	11	alternative
chr1H	128321584	128321725	HORVU.MOREX.r3.1HG0028040	20.7258035506405	+	128321685	Promoter	15	142	5.49510858057425	3	17	primary
chr1H	128855215	128855219	HORVU.MOREX.r3.1HG0028100	0.454233770041881	-	128855219	Promoter	4	5	0.231021667147585	1	4	primary
chr1H	128866174	128866429	HORVU.MOREX.r3.1HG0028110	40.1757569619002	-	128866298	Promoter	17	256	19.9123956937863	6	22	primary
chr1H	128863513	128863553	HORVU.MOREX.r3.1HG0028110	0.870873515609754	-	128863553	Exon	2	41	0.525257728458433	1	2	alternative
chr1H	128865928	128866066	HORVU.MOREX.r3.1HG0028110	1.64260464435364	-	128865978	5'	7	139	0.25449699429975	2	8	alternative
chr1H	129245512	129245522	HORVU.MOREX.r3.1HG0028130	0.455566572306045	-	129245518	Distal	3	11	0.198612361986813	1	3	alternative
chr1H	129596158	129596502	HORVU.MOREX.r3.1HG0028150	14.1497431951696	-	129596342	Promoter	25	345	7.09162573512007	8	32	primary
chr1H	129925946	129926218	HORVU.MOREX.r3.1HG0028220	14.8036581527038	-	129926018	Promoter	24	273	3.68571543265692	4	27	primary
chr1H	129923839	129923931	HORVU.MOREX.r3.1HG0028220	0.334830312816313	-	129923880	Exon	2	93	0.231294869930269	1	2	alternative
chr1H	130125000	130125118	HORVU.MOREX.r3.1HG0028230	2.53041333651598	-	130125081	Exon	5	119	1.31815096494137	2	6	primary
chr1H	130125484	130125618	HORVU.MOREX.r3.1HG0028230	2.45961815733332	-	130125546	Promoter	9	135	0.64355867298789	2	10	alternative
chr1H	130610176	130610181	HORVU.MOREX.r3.1HG0028250	0.16196114311718	+	130610181	Promoter	5	6	0.16196114311718	1	5	primary
chr1H	130959955	130960207	HORVU.MOREX.r3.1HG0028280	34.6263828557237	-	130960087	Promoter	20	253	9.74084008351256	11	30	primary
chr1H	131938008	131938215	HORVU.MOREX.r3.1HG0028320	109.070392743964	+	131938161	Promoter	38	208	21.1616159824927	14	51	primary
chr1H	131938526	131938615	HORVU.MOREX.r3.1HG0028320	63.9674976190908	+	131938570	5'	1	90	61.6495024994453	1	1	alternative
chr1H	131938634	131938784	HORVU.MOREX.r3.1HG0028320	1.54824651793369	+	131938733	Exon	4	151	0.580894267593751	1	4	alternative
chr1H	131940489	131940673	HORVU.MOREX.r3.1HG0028320	2.13511591967991	+	131940605	Exon	5	185	0.585185802668963	1	5	alternative
chr1H	131941045	131941140	HORVU.MOREX.r3.1HG0028330	2.0212952983204	+	131941071	Exon	7	96	0.766999671601724	1	7	alternative
chr1H	131941591	131941677	HORVU.MOREX.r3.1HG0028330	2.59347972796284	+	131941628	Exon	2	87	2.21880084138029	1	2	alternative
chr1H	131941904	131941997	HORVU.MOREX.r3.1HG0028330	1.46078892403255	+	131941904	Exon	4	94	0.516624372990495	1	4	alternative
chr1H	131942131	131942195	HORVU.MOREX.r3.1HG0028330	1.34711125007793	+	131942146	Exon	2	65	0.913211896469007	1	2	alternative
chr1H	132098607	132098627	HORVU.MOREX.r3.1HG0028380	0.400508397565547	-	132098627	Distal	20	21	0.361388643860267	1	20	primary
chr1H	132116883	132117036	HORVU.MOREX.r3.1HG0028400	34.7416326666666	-	132116957	Distal	13	154	10.6703784350576	12	24	alternative
chr1H	132111801	132111851	HORVU.MOREX.r3.1HG0028400	0.759733359128032	-	132111849	Distal	2	51	0.551438239379953	1	2	alternative
chr1H	132203477	132203554	HORVU.MOREX.r3.1HG0028510	1.23248745639099	-	132203520	Distal	2	78	0.901844238512723	1	2	alternative
chr1H	132253289	132253291	HORVU.MOREX.r3.1HG0028570	0.969824365070145	-	132253290	Promoter	2	3	0.574809757459267	1	2	primary
chr1H	132282309	132282428	HORVU.MOREX.r3.1HG0028600	4.47339951496896	-	132282360	Distal	5	120	1.91175356621405	1	5	primary
chr1H	132284694	132284791	HORVU.MOREX.r3.1HG0028600	1.14741964306652	-	132284740	Distal	2	98	0.965689129069258	1	2	alternative
chr1H	132292932	132293291	HORVU.MOREX.r3.1HG0028620	14.8823617678289	-	132293239	Promoter	10	360	7.29676378637787	12	21	primary
chr1H	132292735	132292800	HORVU.MOREX.r3.1HG0028620	0.702188306289856	-	132292781	Exon	2	66	0.397001718349186	1	2	alternative
chr1H	132294095	132294152	HORVU.MOREX.r3.1HG0028620	2.7616706416159	-	132294135	Distal	3	58	1.31797357740303	1	3	alternative
chr1H	132315140	132315243	HORVU.MOREX.r3.1HG0028650	1.92005141047268	-	132315192	Distal	3	104	1.21129635493821	1	3	alternative
chr1H	132315322	132315420	HORVU.MOREX.r3.1HG0028650	2.16967299623866	-	132315366	Distal	3	99	1.31125132359691	1	3	alternative
chr1H	132354509	132354619	HORVU.MOREX.r3.1HG0028680	1.13344596738321	-	132354565	Distal	3	111	1.13344596738321	1	3	primary
chr1H	132355562	132355618	HORVU.MOREX.r3.1HG0028680	0.855445516329322	-	132355616	Promoter	2	57	0.617482025754727	1	2	alternative
chr1H	132428670	132428773	HORVU.MOREX.r3.1HG0028790	0.815422286563583	-	132428725	Distal	2	104	0.711886843677539	1	2	alternative
chr1H	132428906	132429023	HORVU.MOREX.r3.1HG0028790	4.22714343628813	-	132428978	Distal	5	118	1.15716655109949	1	5	alternative
chr1H	132436952	132437053	HORVU.MOREX.r3.1HG0028810	4.87670229524543	-	132437001	Exon	2	102	3.58568152302228	1	2	primary
chr1H	132438146	132438243	HORVU.MOREX.r3.1HG0028810	0.746999533537757	-	132438199	Distal	2	98	0.452618845316142	1	2	alternative
chr1H	132440672	132440765	HORVU.MOREX.r3.1HG0028810	0.582639905172015	-	132440719	Distal	2	94	0.388531437664917	1	2	alternative
chr1H	132441088	132441170	HORVU.MOREX.r3.1HG0028810	0.454042066452667	-	132441133	Distal	2	83	0.239447175380753	1	2	alternative
chr1H	132474776	132474859	HORVU.MOREX.r3.1HG0028850	5.7047887224919	-	132474821	Exon	2	84	4.5373476624683	1	2	primary
chr1H	132475474	132475595	HORVU.MOREX.r3.1HG0028850	14.4461046415217	-	132475535	Distal	10	122	5.78992507102699	2	11	alternative
chr1H	132475836	132475932	HORVU.MOREX.r3.1HG0028850	5.09941949087162	-	132475881	Distal	1	97	4.51802291776167	2	2	alternative
chr1H	132475998	132476080	HORVU.MOREX.r3.1HG0028850	0.844243779605725	-	132476062	Distal	3	83	0.417465836016507	1	3	alternative
chr1H	132478042	132478153	HORVU.MOREX.r3.1HG0028850	0.680018698179785	-	132478083	Distal	3	112	0.324435817555606	1	3	alternative
chr1H	132478567	132478649	HORVU.MOREX.r3.1HG0028850	3.3463466637905	-	132478621	Distal	4	83	1.67089061016235	1	4	alternative
chr1H	132479101	132479210	HORVU.MOREX.r3.1HG0028850	0.819779037594793	-	132479188	Distal	3	110	0.471102953253992	1	3	alternative
chr1H	133153896	133154049	HORVU.MOREX.r3.1HG0029050	116.254279493034	+	133153986	Promoter	18	154	30.0868211191134	14	31	primary
chr1H	133154820	133154905	HORVU.MOREX.r3.1HG0029060	0.564966022489062	+	133154863	Exon	2	86	0.391678171794373	1	2	alternative
chr1H	133154963	133155058	HORVU.MOREX.r3.1HG0029060	0.403649904351816	+	133155007	Exon	2	96	0.266523363321918	1	2	alternative
chr1H	133155395	133155495	HORVU.MOREX.r3.1HG0029060	0.657302547047923	+	133155442	Exon	3	101	0.287061933976121	1	3	alternative
chr1H	133156921	133157098	HORVU.MOREX.r3.1HG0029060	2.89758456452595	+	133156922	Exon	7	178	0.871370911356273	1	7	alternative
chr1H	133157224	133157319	HORVU.MOREX.r3.1HG0029060	3.85147114866276	+	133157282	Exon	3	96	1.64490138448305	1	3	alternative
chr1H	133157450	133157520	HORVU.MOREX.r3.1HG0029060	4.71018314743871	+	133157450	Exon	7	71	3.0637162521341	1	7	alternative
chr1H	133157528	133157613	HORVU.MOREX.r3.1HG0029060	1.39237696925465	+	133157610	Exon	4	86	0.679302920531602	1	4	alternative
chr1H	133158328	133158444	HORVU.MOREX.r3.1HG0029060	4.79482883003653	+	133158329	Exon	5	117	1.66478647285033	1	5	alternative
chr1H	133158577	133158696	HORVU.MOREX.r3.1HG0029060	1.83680972990855	+	133158596	Exon	4	120	0.739981358895407	1	4	alternative
chr1H	133158818	133158885	HORVU.MOREX.r3.1HG0029060	2.21563595967575	+	133158833	Exon	2	68	1.46767746944961	1	2	alternative
chr1H	133198673	133198867	HORVU.MOREX.r3.1HG0029080	1.24222455838493	-	133198791	Promoter	14	195	1.24222455838493	4	17	primary
chr1H	133598937	133599168	HORVU.MOREX.r3.1HG0029100	101.564758019194	+	133599019	Promoter	32	232	20.3349476106152	5	36	primary
chr1H	134419513	134419631	HORVU.MOREX.r3.1HG0029230	6.76593178310992	-	134419558	Promoter	6	119	4.02739352323988	1	6	primary
chr1H	134426058	134426209	HORVU.MOREX.r3.1HG0029240	5.7680556995438	-	134426101	Promoter	11	152	2.40736382440151	3	13	primary
chr1H	134940313	134940500	HORVU.MOREX.r3.1HG0029270	41.968300333155	+	134940385	Promoter	3	188	31.8886642941356	10	12	primary
chr1H	134943753	134943821	HORVU.MOREX.r3.1HG0029270	0.949262346919009	+	134943777	5'	2	69	0.622642824285274	1	2	alternative
chr1H	135686944	135687077	HORVU.MOREX.r3.1HG0029280	151.081020653883	+	135687022	Promoter	7	134	78.7948314322976	4	10	primary
chr1H	135688057	135688109	HORVU.MOREX.r3.1HG0029280	1.03676120607871	+	135688088	Exon	3	53	0.504442999691898	1	3	alternative
chr1H	135690978	135691025	HORVU.MOREX.r3.1HG0029280	1.09119631658186	+	135690978	Exon	3	48	0.497176794407311	1	3	alternative
chr1H	135691180	135691332	HORVU.MOREX.r3.1HG0029280	1.70636403300109	+	135691211	Exon	5	153	0.620293242070973	1	5	alternative
chr1H	136034510	136034715	HORVU.MOREX.r3.1HG0029320	1.54870695467134	-	136034693	Promoter	11	206	1.54870695467134	2	12	primary
chr1H	136376722	136376927	HORVU.MOREX.r3.1HG0029340	78.5427013235	+	136376802	Promoter	21	206	32.0113260111252	13	33	primary
chr1H	136377160	136377206	HORVU.MOREX.r3.1HG0029340	1.04191842567914	+	136377180	Exon	3	47	0.394007998513163	1	3	alternative
chr1H	136378565	136378604	HORVU.MOREX.r3.1HG0029340	1.62209364576115	+	136378566	Exon	2	40	1.06179320818191	1	2	alternative
chr1H	136524735	136524830	HORVU.MOREX.r3.1HG0029350	2.86424324726168	-	136524776	Promoter	5	96	1.58445999138119	2	6	primary
chr1H	136582297	136582391	HORVU.MOREX.r3.1HG0029360	2.05720004309088	-	136582355	Promoter	4	95	2.05720004309088	2	5	primary
chr1H	137068051	137068249	HORVU.MOREX.r3.1HG0029430	24.1403119036047	-	137068199	Promoter	30	199	9.21828405381261	3	32	primary
chr1H	137365930	137366110	HORVU.MOREX.r3.1HG0029470	10.4622070909635	-	137366048	Distal	16	181	3.18951971262363	2	17	primary
chr1H	137583317	137583372	HORVU.MOREX.r3.1HG0029480	5.04773067945287	+	137583324	Promoter	5	56	3.12596883816112	2	6	primary
chr1H	137591179	137591423	HORVU.MOREX.r3.1HG0029490	25.5860071754276	-	137591307	Promoter	31	245	4.96813864202601	9	39	primary
chr1H	137996797	137996945	HORVU.MOREX.r3.1HG0029510	1.71987746210438	+	137996860	Promoter	10	149	1.71987746210438	3	12	primary
chr1H	138704149	138704154	HORVU.MOREX.r3.1HG0029580	0.501632435362178	+	138704154	Promoter	5	6	0.355850196853223	1	5	primary
chr1H	139118819	139118869	HORVU.MOREX.r3.1HG0029620	3.66287101444403	-	139118846	Promoter	2	51	2.09689831460905	1	2	primary
chr1H	139117808	139117821	HORVU.MOREX.r3.1HG0029620	3.59977464147085	-	139117820	Exon	1	14	3.59977464147085	1	1	alternative
chr1H	139125286	139125506	HORVU.MOREX.r3.1HG0029630	1.20968933846138	-	139125419	Promoter	15	221	1.20968933846138	4	18	primary
chr1H	140018519	140018527	HORVU.MOREX.r3.1HG0029710	0.429396403483458	-	140018525	Promoter	8	9	0.429396403483458	1	8	primary
chr1H	140089960	140090114	HORVU.MOREX.r3.1HG0029730	1.28328125882417	-	140090080	Promoter	11	155	1.28328125882417	2	12	primary
chr1H	140088158	140088197	HORVU.MOREX.r3.1HG0029730	0.64734184194897	-	140088196	Exon	2	40	0.466811748562308	1	2	alternative
chr1H	140088901	140089025	HORVU.MOREX.r3.1HG0029730	3.45509641023449	-	140088950	Exon	5	125	1.27316665894123	2	6	alternative
chr1H	140089723	140089925	HORVU.MOREX.r3.1HG0029730	10.0177920950268	-	140089876	5'	6	203	3.77521916352756	4	9	alternative
chr1H	141168827	141168968	HORVU.MOREX.r3.1HG0029790	9.06684798357252	+	141168912	Promoter	15	142	2.67030158719841	5	19	primary
chr1H	141584285	141584379	HORVU.MOREX.r3.1HG0029890	7.47813067944573	+	141584287	Promoter	8	95	5.7033059953624	2	9	primary
chr1H	142338691	142338823	HORVU.MOREX.r3.1HG0029900	183.294070458498	+	142338772	Promoter	33	133	46.1635426459883	21	53	primary
chr1H	142339095	142339192	HORVU.MOREX.r3.1HG0029900	159.295770319129	+	142339143	5'	2	98	100.80850214152	2	3	alternative
chr1H	142339757	142339808	HORVU.MOREX.r3.1HG0029900	0.752014675616778	+	142339758	Exon	3	52	0.414655360675467	1	3	alternative
chr1H	142340510	142340569	HORVU.MOREX.r3.1HG0029900	0.380704315170214	+	142340518	Exon	2	60	0.190352157585107	1	2	alternative
chr1H	142397976	142398227	HORVU.MOREX.r3.1HG0029910	11.5485934913552	-	142398114	Promoter	9	252	4.1360122731408	5	13	primary
chr1H	142398278	142398429	HORVU.MOREX.r3.1HG0029910	3.40044608604631	-	142398318	Promoter	6	152	0.781088376628247	2	7	alternative
chr1H	143985243	143985246	HORVU.MOREX.r3.1HG0030010	0.513411553139126	-	143985244	Promoter	3	4	0.318815135825357	1	3	primary
chr1H	143986275	143986352	HORVU.MOREX.r3.1HG0030010	0.828441232698049	-	143986310	Distal	2	78	0.455611799209307	1	2	alternative
chr1H	144695546	144695710	HORVU.MOREX.r3.1HG0030080	55.2003456598144	+	144695636	Promoter	27	165	14.1301191436765	5	31	primary
chr1H	144698775	144698821	HORVU.MOREX.r3.1HG0030080	38.9349569925533	+	144698776	Exon	1	47	38.0875514094212	1	1	alternative
chr1H	144807384	144807577	HORVU.MOREX.r3.1HG0030090	4.26661351519676	-	144807523	Promoter	7	194	1.51139763267334	2	8	primary
chr1H	145437902	145438095	HORVU.MOREX.r3.1HG0030120	14.5824897161391	-	145437955	Promoter	17	194	4.90240104681565	6	22	primary
chr1H	146785134	146785210	HORVU.MOREX.r3.1HG0030190	0.443954010700454	-	146785167	Distal	2	77	0.228708589779405	1	2	alternative
chr1H	147170051	147170213	HORVU.MOREX.r3.1HG0030200	1.26049933241393	+	147170143	Promoter	5	163	1.26049933241393	2	6	primary
chr1H	147532046	147532246	HORVU.MOREX.r3.1HG0030240	19.2027327291811	-	147532130	Promoter	21	201	4.56645793587174	3	23	primary
chr1H	147977106	147977233	HORVU.MOREX.r3.1HG0030250	18.8325688056998	-	147977155	Distal	15	128	4.77052906271906	3	17	alternative
chr1H	148182281	148182423	HORVU.MOREX.r3.1HG0030290	1.04164502597233	+	148182327	Promoter	8	143	1.04164502597233	1	8	primary
chr1H	148342735	148342924	HORVU.MOREX.r3.1HG0030320	19.2641989115674	-	148342798	Promoter	23	190	4.24635365362941	2	24	primary
chr1H	148363203	148363396	HORVU.MOREX.r3.1HG0030320	2.19588741904505	-	148363301	Promoter	10	194	2.19588741904505	2	11	primary
chr1H	148342297	148342401	HORVU.MOREX.r3.1HG0030320	0.829212653469595	-	148342351	Exon	3	105	0.33908061705262	1	3	alternative
chr1H	148352497	148352596	HORVU.MOREX.r3.1HG0030330	4.05371634623785	+	148352564	Intron	5	100	0.963527323093435	2	6	alternative
chr1H	149064423	149064574	HORVU.MOREX.r3.1HG0030500	13.5101933612722	-	149064506	Promoter	13	152	3.5028995763947	2	14	primary
chr1H	149486748	149487022	HORVU.MOREX.r3.1HG0030590	146.18489673889	-	149486805	Promoter	33	275	51.4519289642018	9	41	primary
chr1H	149484382	149484425	HORVU.MOREX.r3.1HG0030590	0.856861879817574	-	149484424	Exon	2	44	0.643085128356531	1	2	alternative
chr1H	149485003	149485027	HORVU.MOREX.r3.1HG0030590	0.834770336962475	-	149485027	Exon	2	25	0.651567043415028	1	2	alternative
chr1H	149485850	149485897	HORVU.MOREX.r3.1HG0030590	1.2143105680105	-	149485897	Exon	2	48	0.657709031149193	1	2	alternative
chr1H	149743638	149743809	HORVU.MOREX.r3.1HG0030630	4.95785832751576	+	149743749	Promoter	13	172	1.85918430571489	2	14	primary
chr1H	150295436	150295683	HORVU.MOREX.r3.1HG0030650	58.6205167357374	+	150295531	Promoter	51	248	13.7992887666831	15	65	primary
chr1H	150295798	150295886	HORVU.MOREX.r3.1HG0030650	6.74684096172242	+	150295842	Exon	3	89	5.56066318299219	1	3	alternative
chr1H	150298179	150298209	HORVU.MOREX.r3.1HG0030650	0.339662530377048	+	150298179	Exon	2	31	0.17869154690646	1	2	alternative
chr1H	150502673	150502733	HORVU.MOREX.r3.1HG0030670	0.478944641022574	-	150502690	Exon	3	61	0.212758568661862	1	3	alternative
chr1H	150503792	150503889	HORVU.MOREX.r3.1HG0030670	1.04431854286869	-	150503838	Exon	4	98	0.355271434213058	1	4	alternative
chr1H	150504026	150504076	HORVU.MOREX.r3.1HG0030670	1.67680283306215	-	150504046	Exon	2	51	1.31932267700374	1	2	alternative
chr1H	150966502	150966640	HORVU.MOREX.r3.1HG0030690	4.92631176324101	+	150966537	Distal	9	139	1.14518146343367	1	9	alternative
chr1H	151390572	151390786	HORVU.MOREX.r3.1HG0030720	7.87911549388371	+	151390735	Promoter	32	215	2.77020556949165	5	36	primary
chr1H	151402901	151402904	HORVU.MOREX.r3.1HG0030730	0.289041498363382	-	151402904	Promoter	3	4	0.289041498363382	1	3	primary
chr1H	151791119	151791365	HORVU.MOREX.r3.1HG0030850	6.31863270275678	-	151791225	Promoter	11	247	4.08516713275164	4	14	primary
chr1H	152427163	152427360	HORVU.MOREX.r3.1HG0031170	23.459185402571	-	152427290	Distal	31	198	7.33374271520257	3	33	primary
chr1H	152603547	152603764	HORVU.MOREX.r3.1HG0031180	4.89238709059662	+	152603664	Promoter	15	218	1.75472198352037	4	18	primary
chr1H	153199085	153199358	HORVU.MOREX.r3.1HG0031210	42.1672822010412	+	153199221	Promoter	10	274	22.7373554383635	7	16	primary
chr1H	153199509	153199603	HORVU.MOREX.r3.1HG0031210	1.11627699408615	+	153199554	Exon	3	95	0.502421080077462	1	3	alternative
chr1H	153908162	153908318	HORVU.MOREX.r3.1HG0031260	3.69713205617714	-	153908211	Promoter	14	157	2.16686199426545	3	16	primary
chr1H	153907670	153907705	HORVU.MOREX.r3.1HG0031260	5.31590806847107	-	153907705	Exon	1	36	5.31590806847107	1	1	alternative
chr1H	154717424	154717596	HORVU.MOREX.r3.1HG0031290	6.29453021050758	+	154717469	Promoter	15	173	3.92578527451996	1	15	primary
chr1H	154741338	154741434	HORVU.MOREX.r3.1HG0031310	1.03934846335446	+	154741383	Promoter	2	97	1.03934846335446	1	2	primary
chr1H	154852379	154852602	HORVU.MOREX.r3.1HG0031320	10.9938918805415	+	154852498	Promoter	32	224	3.11897539936505	6	37	primary
chr1H	155345831	155345850	HORVU.MOREX.r3.1HG0031380	0.375480917246611	-	155345848	Promoter	19	20	0.200989463108251	1	19	primary
chr1H	155620040	155620299	HORVU.MOREX.r3.1HG0031410	2.39926364128292	-	155620234	Promoter	19	260	1.27978727887074	3	21	primary
chr1H	155943265	155943486	HORVU.MOREX.r3.1HG0031450	16.7278852189827	-	155943447	Promoter	30	222	3.84889304856833	8	37	primary
chr1H	156561570	156561576	HORVU.MOREX.r3.1HG0031480	0.436045027021195	-	156561574	Promoter	6	7	0.414738055614828	1	6	primary
chr1H	156672168	156672542	HORVU.MOREX.r3.1HG0031520	17.4085993767179	-	156672277	Promoter	19	375	6.87093966293567	8	26	primary
chr1H	156663507	156663565	HORVU.MOREX.r3.1HG0031520	1.051883995577	-	156663528	5'	2	59	0.738606697233095	1	2	alternative
chr1H	157256147	157256303	HORVU.MOREX.r3.1HG0031670	10.2851343692626	+	157256172	Promoter	10	157	3.40380061181507	1	10	primary
chr1H	157325197	157325369	HORVU.MOREX.r3.1HG0031730	27.2559219631014	-	157325319	Promoter	30	173	7.34595114300929	10	39	primary
chr1H	157320535	157320551	HORVU.MOREX.r3.1HG0031730	0.573015887867314	-	157320551	Exon	2	17	0.32432538475284	1	2	alternative
chr1H	157324718	157324766	HORVU.MOREX.r3.1HG0031730	0.885003261957565	-	157324766	Exon	2	49	0.685275685623114	1	2	alternative
chr1H	157860640	157860851	HORVU.MOREX.r3.1HG0031770	3.37693886872418	-	157860741	Promoter	11	212	1.79760967217451	2	12	primary
chr1H	157860526	157860611	HORVU.MOREX.r3.1HG0031770	6.53012448387349	-	157860548	Exon	1	86	5.86238768376633	2	2	alternative
chr1H	157871359	157871508	HORVU.MOREX.r3.1HG0031790	2.69549265678011	-	157871398	Promoter	9	150	1.40145710492937	1	9	primary
chr1H	158527134	158527292	HORVU.MOREX.r3.1HG0031820	19.9733385951606	+	158527183	Promoter	5	159	11.3144159987449	2	6	primary
chr1H	158576678	158576795	HORVU.MOREX.r3.1HG0031890	167.052635791722	-	158576740	Promoter	8	118	107.099675197047	15	22	primary
chr1H	158576474	158576519	HORVU.MOREX.r3.1HG0031890	14.0041546967782	-	158576519	Exon	2	46	12.5928227451819	2	3	alternative
chr1H	159195061	159195234	HORVU.MOREX.r3.1HG0031930	2.97071038865333	+	159195153	Promoter	12	174	2.97071038865333	2	13	primary
chr1H	159893228	159893493	HORVU.MOREX.r3.1HG0031980	13.3066963641326	-	159893393	Promoter	36	266	2.22593498581868	8	43	primary
chr1H	161115547	161115713	HORVU.MOREX.r3.1HG0032080	2.71075316594049	+	161115611	Promoter	9	167	1.57609010735187	3	11	primary
chr1H	161170045	161170230	HORVU.MOREX.r3.1HG0032140	11.4125319035481	-	161170094	Promoter	16	186	4.68224135964021	2	17	primary
chr1H	161272148	161272461	HORVU.MOREX.r3.1HG0032150	68.3377186109489	+	161272277	Promoter	46	314	14.4882777557955	15	60	primary
chr1H	161283886	161283928	HORVU.MOREX.r3.1HG0032150	1.20680427068138	+	161283886	Exon	2	43	0.713831250340486	1	2	alternative
chr1H	161453235	161453377	HORVU.MOREX.r3.1HG0032160	11.9337049780718	+	161453284	Exon	9	143	4.75509442040934	2	10	primary
chr1H	162271211	162271284	HORVU.MOREX.r3.1HG0032200	1.59901699893703	+	162271243	Exon	2	74	1.59901699893703	2	3	primary
chr1H	162942729	162942888	HORVU.MOREX.r3.1HG0032230	10.733322668038	+	162942804	Promoter	16	160	4.38117426383405	3	18	primary
chr1H	163530514	163530704	HORVU.MOREX.r3.1HG0032260	38.6549118456317	+	163530611	Promoter	17	191	20.6495278088393	8	24	primary
chr1H	163530772	163530871	HORVU.MOREX.r3.1HG0032260	0.971191001728396	+	163530820	Promoter	2	100	0.582424306910077	1	2	alternative
chr1H	163531021	163531101	HORVU.MOREX.r3.1HG0032260	0.491444024264604	+	163531052	Exon	2	81	0.25850266923964	1	2	alternative
chr1H	163531842	163531883	HORVU.MOREX.r3.1HG0032260	0.509944928103945	+	163531843	Exon	2	42	0.294699507182896	1	2	alternative
chr1H	164083935	164084530	HORVU.MOREX.r3.1HG0032470	22.377979619549	-	164084221	Promoter	34	596	7.51875240123871	11	44	primary
chr1H	165023372	165023666	HORVU.MOREX.r3.1HG0032540	25.1452755005988	-	165023607	Promoter	14	295	11.7344996782447	13	26	primary
chr1H	165743159	165743373	HORVU.MOREX.r3.1HG0032570	32.3177117879264	+	165743232	Promoter	18	215	9.08331926272047	4	21	primary
chr1H	165743595	165743666	HORVU.MOREX.r3.1HG0032570	27.9641780946762	+	165743619	Exon	2	72	23.0230166762873	1	2	alternative
chr1H	165751124	165751156	HORVU.MOREX.r3.1HG0032580	2.68368315728638	+	165751125	Exon	1	33	2.49316780028782	2	2	alternative
chr1H	167334449	167334787	HORVU.MOREX.r3.1HG0032650	1.33542084911338	-	167334643	Promoter	15	339	1.33542084911338	5	19	primary
chr1H	168375568	168375731	HORVU.MOREX.r3.1HG0032710	11.0770505208585	-	168375617	Promoter	8	164	9.48569504185334	3	10	primary
chr1H	168374968	168375019	HORVU.MOREX.r3.1HG0032710	0.520858806631471	-	168375015	Exon	3	52	0.183677987460768	1	3	alternative
chr1H	169072873	169072982	HORVU.MOREX.r3.1HG0032760	113.259537384053	-	169072928	Promoter	14	110	47.116631708923	16	29	primary
chr1H	169068307	169068358	HORVU.MOREX.r3.1HG0032760	1.25292202712718	-	169068355	Exon	2	52	0.852870876805286	1	2	alternative
chr1H	169068467	169068542	HORVU.MOREX.r3.1HG0032760	0.83597491219935	-	169068505	Exon	2	76	0.495631998754555	1	2	alternative
chr1H	169068959	169069004	HORVU.MOREX.r3.1HG0032760	0.611062607149094	-	169069004	Exon	2	46	0.448842646337409	1	2	alternative
chr1H	169071319	169071398	HORVU.MOREX.r3.1HG0032760	0.346515381896155	-	169071365	Exon	2	80	0.174495379786899	1	2	alternative
chr1H	169071687	169071714	HORVU.MOREX.r3.1HG0032760	0.735979615937379	-	169071714	Exon	2	28	0.412190598401721	1	2	alternative
chr1H	169072632	169072835	HORVU.MOREX.r3.1HG0032760	7.9984207282018	-	169072679	Exon	9	204	3.08088229201912	3	11	alternative
chr1H	169333694	169333695	HORVU.MOREX.r3.1HG0032790	6.64250508389335	+	169333694	Distal	1	2	6.64250508389335	1	1	alternative
chr1H	169966613	169966788	HORVU.MOREX.r3.1HG0032840	14.4380290543299	-	169966706	Promoter	16	176	2.23403297885817	3	18	primary
chr1H	170209375	170209478	HORVU.MOREX.r3.1HG0032850	1.41273135283232	+	170209424	Distal	4	104	0.672577073472367	1	4	alternative
chr1H	170530293	170530519	HORVU.MOREX.r3.1HG0032910	7.22719094814418	+	170530414	Promoter	18	227	2.67878828715917	5	22	primary
chr1H	170547584	170547607	HORVU.MOREX.r3.1HG0032930	0.673754026111214	+	170547607	Promoter	23	24	0.632465141369778	1	23	primary
chr1H	170943354	170943497	HORVU.MOREX.r3.1HG0032990	104.662967843239	-	170943445	Promoter	2	144	86.4777058049397	16	17	primary
chr1H	170935379	170935466	HORVU.MOREX.r3.1HG0032990	1.56026791585439	-	170935429	Exon	2	88	0.810914811357929	1	2	alternative
chr1H	170935543	170935764	HORVU.MOREX.r3.1HG0032990	1.82416049871056	-	170935667	Exon	7	222	0.386224072211219	1	7	alternative
chr1H	170936880	170936926	HORVU.MOREX.r3.1HG0032990	1.2003636540036	-	170936926	Exon	3	47	0.633409641768971	1	3	alternative
chr1H	170941029	170941079	HORVU.MOREX.r3.1HG0032990	0.653109770964316	-	170941078	Exon	2	51	0.375522161655517	1	2	alternative
chr1H	170942995	170943093	HORVU.MOREX.r3.1HG0032990	1.73665934003873	-	170943042	Exon	5	99	0.699313639126435	1	5	alternative
chr1H	170943123	170943262	HORVU.MOREX.r3.1HG0032990	2.32381623861997	-	170943191	Exon	7	140	0.675869562193441	1	7	alternative
chr1H	171169226	171169410	HORVU.MOREX.r3.1HG0033090	7.57195308893582	-	171169309	Distal	15	185	0.803767805396219	2	16	alternative
chr1H	171166834	171166875	HORVU.MOREX.r3.1HG0033090	6.54646050866312	-	171166875	Distal	2	42	4.38423941145294	1	2	alternative
chr1H	172111732	172111904	HORVU.MOREX.r3.1HG0033130	4.97564889570713	-	172111828	Promoter	11	173	4.97564889570713	3	13	primary
chr1H	173238625	173238861	HORVU.MOREX.r3.1HG0033310	20.9117175135756	-	173238763	Promoter	25	237	6.87665591047007	12	36	primary
chr1H	173238476	173238515	HORVU.MOREX.r3.1HG0033310	7.3376651358439	-	173238493	Exon	2	40	6.58074443222295	1	2	alternative
chr1H	173648787	173648920	HORVU.MOREX.r3.1HG0033320	2.19626155085136	-	173648818	Distal	5	134	0.842874825710707	2	6	alternative
chr1H	173931606	173931803	HORVU.MOREX.r3.1HG0033330	24.3982893795904	-	173931695	Promoter	17	198	15.5995503238563	7	23	primary
chr1H	174565304	174565433	HORVU.MOREX.r3.1HG0033350	18.5759185896662	+	174565309	Promoter	4	130	13.6408854548361	3	6	primary
chr1H	174774447	174774623	HORVU.MOREX.r3.1HG0033360	9.69387750298032	-	174774586	Promoter	14	177	5.44538139557239	6	19	primary
chr1H	174774275	174774365	HORVU.MOREX.r3.1HG0033360	2.23391070608618	-	174774324	Exon	2	91	1.88288169238764	1	2	alternative
chr1H	175288239	175288421	HORVU.MOREX.r3.1HG0033390	23.6384849431794	-	175288378	Promoter	24	183	4.75023966752035	6	29	primary
chr1H	175288071	175288095	HORVU.MOREX.r3.1HG0033390	17.1233640026078	-	175288095	5'	1	25	17.1233640026078	1	1	alternative
chr1H	175407361	175407476	HORVU.MOREX.r3.1HG0033450	2.81909447440177	-	175407465	Distal	7	116	0.445630585220289	2	8	alternative
chr1H	175452627	175452877	HORVU.MOREX.r3.1HG0033460	5.08768876457702	-	175452829	Exon	9	251	3.66930776563017	5	13	primary
chr1H	176783989	176784162	HORVU.MOREX.r3.1HG0033540	29.3885600054478	+	176784074	Promoter	27	174	6.43934905953622	4	30	primary
chr1H	178203225	178203410	HORVU.MOREX.r3.1HG0033720	7.74366466128596	-	178203335	Distal	11	186	1.79692879610738	3	13	alternative
chr1H	178523490	178523629	HORVU.MOREX.r3.1HG0033730	9.14757078769703	-	178523582	Promoter	5	140	9.14757078769703	5	9	primary
chr1H	179015925	179016014	HORVU.MOREX.r3.1HG0033770	54.682051869464	-	179015980	Distal	6	90	35.0894667477164	3	8	alternative
chr1H	179015743	179015796	HORVU.MOREX.r3.1HG0033770	37.8224690945642	-	179015792	Distal	1	54	36.3297764198008	4	4	alternative
chr1H	179104396	179104600	HORVU.MOREX.r3.1HG0033790	24.2657960728958	-	179104494	Promoter	27	205	5.49196771900038	4	30	primary
chr1H	179224173	179224391	HORVU.MOREX.r3.1HG0033800	9.8454966201519	+	179224234	Promoter	19	219	3.73403563950943	5	23	primary
chr1H	179277058	179277251	HORVU.MOREX.r3.1HG0033820	10.0698338237432	+	179277146	Promoter	22	194	3.79457267852176	4	25	primary
chr1H	180485205	180485215	HORVU.MOREX.r3.1HG0033880	0.133206495045463	+	180485206	Promoter	10	11	0.133206495045463	1	10	primary
chr1H	181159522	181159741	HORVU.MOREX.r3.1HG0033920	349.716720051461	+	181159578	Promoter	29	220	187.305538448819	20	48	primary
chr1H	181161566	181161581	HORVU.MOREX.r3.1HG0033920	11.0080751854451	+	181161568	Exon	1	16	11.0080751854451	1	1	alternative
chr1H	181161692	181161732	HORVU.MOREX.r3.1HG0033920	7.44381124245404	+	181161693	Exon	1	41	7.44381124245404	1	1	alternative
chr1H	181163249	181163337	HORVU.MOREX.r3.1HG0033920	3.28401962966347	+	181163292	Exon	3	89	1.91162497308489	1	3	alternative
chr1H	181164098	181164145	HORVU.MOREX.r3.1HG0033920	2.9313787085108	+	181164098	Exon	1	48	2.78005345077229	1	1	alternative
chr1H	182277938	182278065	HORVU.MOREX.r3.1HG0033970	17.4208506140826	+	182278008	Distal	9	128	8.69092705152433	6	14	alternative
chr1H	184650682	184650912	HORVU.MOREX.r3.1HG0034140	22.3562449776719	-	184650809	Promoter	10	231	17.2086214528721	3	12	primary
chr1H	185185299	185185353	HORVU.MOREX.r3.1HG0034220	2.22117053239966	-	185185351	Distal	2	55	1.98785994777844	1	2	alternative
chr1H	185330434	185330547	HORVU.MOREX.r3.1HG0034230	35.372786497898	+	185330475	Promoter	9	114	26.2345873380649	5	13	primary
chr1H	185331546	185331636	HORVU.MOREX.r3.1HG0034230	0.54273272102608	+	185331591	Exon	2	91	0.296379629101599	1	2	alternative
chr1H	185367610	185367726	HORVU.MOREX.r3.1HG0034230	1.51073955677173	+	185367656	Distal	5	117	0.435610213627899	1	5	alternative
chr1H	185616203	185616278	HORVU.MOREX.r3.1HG0034240	0.452413393905147	-	185616249	Distal	2	76	0.30253514640556	1	2	alternative
chr1H	185616698	185616795	HORVU.MOREX.r3.1HG0034240	0.364003788196367	-	185616744	Distal	2	98	0.230797293150904	1	2	alternative
chr1H	185616983	185617159	HORVU.MOREX.r3.1HG0034240	50.0750726352746	-	185617059	Distal	25	177	8.40745650397128	6	30	alternative
chr1H	186234533	186234712	HORVU.MOREX.r3.1HG0034290	212.468129853956	+	186234584	Promoter	8	180	146.032302583239	13	20	primary
chr1H	186234829	186234857	HORVU.MOREX.r3.1HG0034290	4.80811195923965	+	186234831	Exon	1	29	4.36313916950761	1	1	alternative
chr1H	186766630	186766681	HORVU.MOREX.r3.1HG0034310	1.93831456291809	+	186766672	Promoter	4	52	1.93831456291809	1	4	primary
chr1H	186540606	186540701	HORVU.MOREX.r3.1HG0034310	0.660537927395573	+	186540646	Distal	2	96	0.434937319515884	1	2	alternative
chr1H	186540745	186540844	HORVU.MOREX.r3.1HG0034310	1.72004848400885	+	186540796	Distal	3	100	0.917136374010402	1	3	alternative
chr1H	186786225	186786229	HORVU.MOREX.r3.1HG0034320	2.69521078431706	+	186786228	Intron	1	5	2.59167534143101	1	1	alternative
chr1H	186808850	186809004	HORVU.MOREX.r3.1HG0034330	65.7887606131977	-	186808944	Promoter	21	155	19.3524209714247	11	31	primary
chr1H	187046897	187046927	HORVU.MOREX.r3.1HG0034350	0.97249015425412	+	187046925	Promoter	27	31	0.789811241200142	4	30	primary
chr1H	187650256	187650463	HORVU.MOREX.r3.1HG0034380	31.3751384868972	-	187650370	Promoter	29	208	6.97273813557756	11	39	primary
chr1H	188133002	188133146	HORVU.MOREX.r3.1HG0034460	1.13060253275035	-	188133097	Distal	8	145	1.13060253275035	2	9	primary
chr1H	188430171	188430333	HORVU.MOREX.r3.1HG0034480	27.3809937141047	+	188430234	Promoter	23	163	7.6954623281397	8	30	primary
chr1H	188430449	188430592	HORVU.MOREX.r3.1HG0034480	6.99373719368329	+	188430502	Exon	1	144	6.08521869142545	3	3	alternative
chr1H	188754367	188754472	HORVU.MOREX.r3.1HG0034490	1.12572173136488	+	188754420	Distal	4	106	0.651591427129102	1	4	alternative
chr1H	189735252	189735466	HORVU.MOREX.r3.1HG0034560	21.083027355248	+	189735356	Promoter	20	215	6.98837369006945	6	25	primary
chr1H	189762156	189762210	HORVU.MOREX.r3.1HG0034560	0.33788889384666	+	189762159	Intron	2	55	0.225612961975314	1	2	alternative
chr1H	190512777	190513088	HORVU.MOREX.r3.1HG0034590	34.2145205510997	+	190512914	Promoter	32	312	5.70388880020054	10	41	primary
chr1H	191431082	191431246	HORVU.MOREX.r3.1HG0034640	46.9946737341004	-	191431159	Promoter	15	165	16.1939082000797	13	27	primary
chr1H	191590581	191590681	HORVU.MOREX.r3.1HG0034670	0.543931983866823	+	191590632	Distal	2	101	0.359014971359906	1	2	alternative
chr1H	192256201	192256356	HORVU.MOREX.r3.1HG0034700	21.7832401988895	+	192256259	Promoter	17	156	12.6222838070546	1	17	primary
chr1H	193664106	193664441	HORVU.MOREX.r3.1HG0034800	8.88126988573156	+	193664153	Distal	18	336	2.12010478379824	1	18	alternative
chr1H	193664471	193664579	HORVU.MOREX.r3.1HG0034800	17.4044749200567	+	193664519	Distal	7	109	8.63781073319463	2	8	alternative
chr1H	193664672	193664769	HORVU.MOREX.r3.1HG0034800	11.3626176834104	+	193664719	Distal	1	98	11.3626176834104	1	1	alternative
chr1H	193731382	193731657	HORVU.MOREX.r3.1HG0034810	38.4991706593384	-	193731546	Promoter	15	276	13.8115637999298	7	21	primary
chr1H	194696761	194696969	HORVU.MOREX.r3.1HG0034850	12.3656146840823	-	194696860	Promoter	22	209	3.65615122429612	6	27	primary
chr1H	195742065	195742165	HORVU.MOREX.r3.1HG0034970	3.2584134419481	-	195742116	Promoter	5	101	3.2584134419481	1	5	primary
chr1H	195746089	195746092	HORVU.MOREX.r3.1HG0034980	0.267414535932683	+	195746092	Promoter	3	4	0.147683142783772	1	3	primary
chr1H	195804487	195804700	HORVU.MOREX.r3.1HG0034990	15.102110334433	-	195804594	Promoter	15	214	6.07554483600755	5	19	primary
chr1H	196282543	196282668	HORVU.MOREX.r3.1HG0035010	1.61064025842301	-	196282621	Distal	3	126	0.883365008113203	1	3	alternative
chr1H	198027097	198027281	HORVU.MOREX.r3.1HG0035110	31.9502204031595	+	198027209	Promoter	27	185	7.13963970211623	2	28	primary
chr1H	198272984	198273298	HORVU.MOREX.r3.1HG0035140	6.77463437428414	+	198273126	Promoter	12	315	3.88271170270195	2	13	primary
chr1H	199710265	199710412	HORVU.MOREX.r3.1HG0035230	113.91096629793	-	199710322	Promoter	20	148	34.0925238596898	14	33	primary
chr1H	199709384	199709474	HORVU.MOREX.r3.1HG0035230	2.50499067139055	-	199709432	Exon	3	91	1.2064456228714	1	3	alternative
chr1H	199742345	199742484	HORVU.MOREX.r3.1HG0035240	6.12347422361593	+	199742390	Distal	7	140	1.91569384977973	3	9	alternative
chr1H	201278252	201278393	HORVU.MOREX.r3.1HG0035350	21.2101146542476	-	201278340	Promoter	9	142	8.32268641629929	3	11	primary
chr1H	201503323	201503327	HORVU.MOREX.r3.1HG0035390	0.509460088689473	-	201503324	Promoter	4	5	0.509460088689473	1	4	primary
chr1H	201462737	201462849	HORVU.MOREX.r3.1HG0035390	0.827237531438967	-	201462775	Distal	3	113	0.33481141629254	1	3	alternative
chr1H	201503523	201503783	HORVU.MOREX.r3.1HG0035400	15.4879436717673	+	201503675	Promoter	19	261	9.7759135335486	2	20	primary
chr1H	202404672	202404687	HORVU.MOREX.r3.1HG0035470	0.598808249724265	+	202404676	Distal	15	16	0.353997217245172	1	15	primary
chr1H	203268041	203268204	HORVU.MOREX.r3.1HG0035540	16.9941811823698	-	203268128	Promoter	7	164	6.60020712141234	3	9	primary
chr1H	203638646	203638888	HORVU.MOREX.r3.1HG0035560	6.66222894150718	-	203638696	Promoter	14	243	2.85424846016164	3	16	primary
chr1H	203715010	203715170	HORVU.MOREX.r3.1HG0035580	12.5669174647361	-	203715089	Promoter	19	161	2.90168349246077	4	22	primary
chr1H	204539341	204539378	HORVU.MOREX.r3.1HG0035670	9.72537256093691	-	204539378	Promoter	20	38	4.00723065249254	18	37	primary
chr1H	204539310	204539381	HORVU.MOREX.r3.1HG0035670	10.7467877037473	-	204539378	Promoter	7	72	9.70675569671753	5	11	primary
chr1H	204748998	204749186	HORVU.MOREX.r3.1HG0035690	57.0461152652926	+	204749061	Promoter	23	189	13.1941559304821	12	34	primary
chr1H	209998763	209998948	HORVU.MOREX.r3.1HG0035920	58.8090753653546	+	209998847	Promoter	34	186	20.152972404219	9	42	primary
chr1H	209999421	209999489	HORVU.MOREX.r3.1HG0035920	0.682456561950477	+	209999470	Exon	3	69	0.423766970617861	1	3	alternative
chr1H	210513108	210513116	HORVU.MOREX.r3.1HG0036010	1.18862148480057	-	210513116	Promoter	8	9	0.545881294990945	1	8	primary
chr1H	210513064	210513216	HORVU.MOREX.r3.1HG0036010	7.60340657661005	-	210513155	Promoter	9	153	5.23768662256451	3	11	primary
chr1H	211313727	211313952	HORVU.MOREX.r3.1HG0036240	8.51789686389301	-	211313827	Distal	13	226	2.45784412247332	5	17	alternative
chr1H	211313402	211313445	HORVU.MOREX.r3.1HG0036240	0.386102921059231	-	211313445	Distal	2	44	0.258931677549824	1	2	alternative
chr1H	211793492	211793669	HORVU.MOREX.r3.1HG0036370	65.6898984574184	+	211793544	Promoter	33	178	10.9172148796981	9	41	primary
chr1H	212435305	212435523	HORVU.MOREX.r3.1HG0036390	30.6351693008693	-	212435377	Promoter	21	219	12.7011883942958	2	22	primary
chr1H	212731853	212731997	HORVU.MOREX.r3.1HG0036390	3.88266855811151	-	212731940	Distal	5	145	2.1215552285965	3	7	alternative
chr1H	213119777	213119938	HORVU.MOREX.r3.1HG0036400	10.8511375268497	+	213119821	Promoter	14	162	4.24858049853632	5	18	primary
chr1H	213285662	213285769	HORVU.MOREX.r3.1HG0036440	1.63534752140344	-	213285717	Promoter	3	108	1.63534752140344	1	3	primary
chr1H	213430033	213430404	HORVU.MOREX.r3.1HG0036480	56.7880789281842	-	213430259	Promoter	27	372	23.9472879134138	18	44	primary
chr1H	213421853	213421864	HORVU.MOREX.r3.1HG0036480	0.81295600196198	-	213421863	Exon	2	12	0.411485901512447	1	2	alternative
chr1H	215703122	215703255	HORVU.MOREX.r3.1HG0036600	66.8174458326318	+	215703202	Promoter	10	134	31.3809477817856	3	12	primary
chr1H	215703305	215703406	HORVU.MOREX.r3.1HG0036600	0.233033753746706	+	215703358	Exon	2	102	0.129498310860662	1	2	alternative
chr1H	215703487	215703581	HORVU.MOREX.r3.1HG0036600	0.831253997654898	+	215703529	Exon	3	95	0.335688985198673	1	3	alternative
chr1H	216718554	216718822	HORVU.MOREX.r3.1HG0036660	44.3071793344524	-	216718729	Promoter	28	269	11.3221459069549	10	37	primary
chr1H	216716379	216716411	HORVU.MOREX.r3.1HG0036660	0.818348380933125	-	216716410	Exon	2	33	0.630582663544604	1	2	alternative
chr1H	217719389	217719485	HORVU.MOREX.r3.1HG0036760	0.668970694291818	+	217719438	Distal	2	97	0.47999866676661	1	2	alternative
chr1H	217750087	217750218	HORVU.MOREX.r3.1HG0036760	14.8884232418305	+	217750129	Distal	14	132	3.09859119087772	4	17	alternative
chr1H	218127582	218127945	HORVU.MOREX.r3.1HG0036770	93.0028992591806	+	218127894	Promoter	54	364	16.2303667548173	6	59	primary
chr1H	218292847	218292849	HORVU.MOREX.r3.1HG0036770	3.85805784427895	+	218292847	Distal	1	3	3.509363007021	1	1	alternative
chr1H	218405927	218405928	HORVU.MOREX.r3.1HG0036780	2.99622328215258	-	218405928	Distal	1	2	2.84854013936881	2	2	alternative
chr1H	219245310	219245447	HORVU.MOREX.r3.1HG0036830	1.63591669936566	-	219245349	Promoter	6	138	1.63591669936566	2	7	primary
chr1H	220266431	220266534	HORVU.MOREX.r3.1HG0036900	14.7044815072477	+	220266486	Promoter	12	104	5.17366600269918	2	13	primary
chr1H	220365981	220366058	HORVU.MOREX.r3.1HG0036910	0.354123195416785	+	220366034	Distal	2	78	0.220916700371322	1	2	alternative
chr1H	220646425	220646531	HORVU.MOREX.r3.1HG0036930	293.16804532028	+	220646473	Promoter	6	107	158.307168660804	12	17	primary
chr1H	220646612	220646693	HORVU.MOREX.r3.1HG0036930	288.880936894507	+	220646641	5'	2	82	249.949258292019	6	7	alternative
chr1H	220647678	220647890	HORVU.MOREX.r3.1HG0036930	2.495127343527	+	220647678	Exon	5	213	1.28302730846635	1	5	alternative
chr1H	220647983	220648027	HORVU.MOREX.r3.1HG0036930	0.222038372462983	+	220647999	3'	2	45	0.118502929576939	1	2	alternative
chr1H	221040405	221040448	HORVU.MOREX.r3.1HG0037010	0.84929232809394	-	221040448	Distal	28	44	0.300446701112434	16	43	primary
chr1H	221178671	221178835	HORVU.MOREX.r3.1HG0037020	19.6466445837599	+	221178793	Promoter	18	165	8.8342382858882	2	19	primary
chr1H	221347997	221348140	HORVU.MOREX.r3.1HG0037030	17.7681401150238	+	221348064	Promoter	15	144	11.0035513504828	6	20	primary
chr1H	221703602	221703618	HORVU.MOREX.r3.1HG0037090	0.656413133720973	-	221703606	Exon	13	17	0.251618071832491	4	16	primary
chr1H	221851157	221851303	HORVU.MOREX.r3.1HG0037120	2.89585839527165	+	221851183	Promoter	10	147	1.80790295681307	2	11	primary
chr1H	222834989	222835095	HORVU.MOREX.r3.1HG0037170	0.956083233409936	+	222835033	Distal	4	107	0.316506999521887	1	4	alternative
chr1H	222492844	222492937	HORVU.MOREX.r3.1HG0037170	0.633526695597124	+	222492910	Distal	3	94	0.353997217245172	1	3	alternative
chr1H	223253284	223253476	HORVU.MOREX.r3.1HG0037180	41.3551880306384	+	223253378	Promoter	23	193	9.52417831672082	5	27	primary
chr1H	223968534	223968697	HORVU.MOREX.r3.1HG0037210	26.109474494966	-	223968583	Promoter	13	164	9.56869536831455	6	18	primary
chr1H	225201082	225201177	HORVU.MOREX.r3.1HG0037250	16.1405703781019	+	225201126	Promoter	1	96	16.1405703781019	3	3	primary
chr1H	225200257	225200512	HORVU.MOREX.r3.1HG0037250	49.1975759364266	+	225200445	Distal	21	256	8.78459538664796	7	27	alternative
chr1H	225200975	225201047	HORVU.MOREX.r3.1HG0037250	9.90266245766767	+	225201001	Promoter	1	73	9.76670813459541	2	2	alternative
chr1H	225208274	225208370	HORVU.MOREX.r3.1HG0037250	0.983805105580485	+	225208309	Exon	4	97	0.401134214183697	1	4	alternative
chr1H	225302544	225302715	HORVU.MOREX.r3.1HG0037270	73.3254513685843	-	225302640	Promoter	36	172	11.5167506430765	7	42	primary
chr1H	225302379	225302476	HORVU.MOREX.r3.1HG0037270	20.2825399603887	-	225302428	Exon	1	98	20.2825399603887	1	1	alternative
chr1H	226828107	226828241	HORVU.MOREX.r3.1HG0037440	20.0846093972821	-	226828162	Promoter	10	135	10.405345267676	2	11	primary
chr1H	228506040	228506268	HORVU.MOREX.r3.1HG0037500	85.214562249859	-	228506149	Promoter	9	229	57.8045244489298	14	22	primary
chr1H	228489606	228489704	HORVU.MOREX.r3.1HG0037500	1.10225809888464	-	228489655	Distal	2	99	0.689177418046794	1	2	alternative
chr1H	228505825	228505866	HORVU.MOREX.r3.1HG0037500	0.82119530372066	-	228505866	Exon	2	42	0.45603700520097	1	2	alternative
chr1H	228914271	228914340	HORVU.MOREX.r3.1HG0037540	0.658650643566242	-	228914326	Exon	2	70	0.48551229691023	1	2	alternative
chr1H	229335231	229335233	HORVU.MOREX.r3.1HG0037590	0.270722625897947	+	229335232	Promoter	2	3	0.164280147672399	1	2	primary
chr1H	229653529	229653686	HORVU.MOREX.r3.1HG0037600	42.4444306018395	+	229653559	Promoter	9	158	34.9227408939238	8	16	primary
chr1H	229657611	229657644	HORVU.MOREX.r3.1HG0037610	1.92211361417094	+	229657611	Exon	2	34	1.65922105967133	1	2	alternative
chr1H	230249608	230249635	HORVU.MOREX.r3.1HG0037620	3.60479613837918	+	230249608	Promoter	2	28	2.13043255126755	1	2	primary
chr1H	230247645	230247777	HORVU.MOREX.r3.1HG0037620	4.16768654740503	+	230247724	Distal	12	133	0.856855590177592	2	13	alternative
chr1H	230408050	230408173	HORVU.MOREX.r3.1HG0037630	8.80267349894531	+	230408110	Distal	4	124	5.9115254086078	2	5	alternative
chr1H	231170450	231170634	HORVU.MOREX.r3.1HG0037670	15.2255957670815	+	231170560	Promoter	23	185	3.84125232448018	3	25	primary
chr1H	231170703	231170809	HORVU.MOREX.r3.1HG0037670	22.1004288610581	+	231170740	5'	3	107	11.122668004739	1	3	alternative
chr1H	231171005	231171094	HORVU.MOREX.r3.1HG0037670	0.540773049970156	+	231171054	Exon	3	90	0.206162725293458	1	3	alternative
chr1H	231181743	231181915	HORVU.MOREX.r3.1HG0037730	2.8377794352999	-	231181862	Distal	9	173	1.62695917831102	3	11	primary
chr1H	231504008	231504179	HORVU.MOREX.r3.1HG0037770	2.04909317647036	+	231504052	Promoter	7	172	2.04909317647036	2	8	primary
chr1H	231503880	231503962	HORVU.MOREX.r3.1HG0037770	0.315974032947885	+	231503906	Promoter	2	83	0.161238824557299	1	2	alternative
chr1H	231751131	231751281	HORVU.MOREX.r3.1HG0037780	3.64179647790158	-	231751189	Promoter	12	151	2.18026182886873	2	13	primary
chr1H	231896973	231897125	HORVU.MOREX.r3.1HG0037800	24.6280113606942	-	231897052	Promoter	19	153	5.68726224643115	5	23	primary
chr1H	231958318	231958327	HORVU.MOREX.r3.1HG0037820	0.487802865834517	-	231958327	Promoter	9	10	0.487802865834517	1	9	primary
chr1H	232463417	232463622	HORVU.MOREX.r3.1HG0037910	7.82425591893742	+	232463464	Promoter	17	206	5.70075441766066	4	20	primary
chr1H	232476626	232476717	HORVU.MOREX.r3.1HG0037920	2.8268668416009	+	232476668	Promoter	2	92	2.8268668416009	1	2	primary
chr1H	232899280	232899352	HORVU.MOREX.r3.1HG0037960	1.33219627361607	+	232899323	Promoter	3	73	1.33219627361607	1	3	primary
chr1H	233234377	233234513	HORVU.MOREX.r3.1HG0037990	7.76854313774258	+	233234430	Promoter	9	137	3.40128038340521	1	9	primary
chr1H	233352071	233352240	HORVU.MOREX.r3.1HG0038020	8.44819095400542	+	233352104	Promoter	16	170	2.4977331760535	6	21	primary
chr1H	234186677	234186684	HORVU.MOREX.r3.1HG0038070	0.683732350424391	+	234186678	Distal	7	8	0.251618071832491	1	7	primary
chr1H	234405876	234406011	HORVU.MOREX.r3.1HG0038080	1.14559623971492	+	234405902	Promoter	5	136	1.14559623971492	2	6	primary
chr1H	234411878	234411984	HORVU.MOREX.r3.1HG0038100	1.06178902059185	-	234411935	Promoter	3	107	1.06178902059185	1	3	primary
chr1H	234412194	234412367	HORVU.MOREX.r3.1HG0038110	44.8208827265255	+	234412315	Promoter	22	174	15.6774490646139	6	27	primary
chr1H	234412477	234412509	HORVU.MOREX.r3.1HG0038110	31.2935791150571	+	234412502	Exon	1	33	31.2935791150571	1	1	alternative
chr1H	234574817	234574894	HORVU.MOREX.r3.1HG0038150	14.6817291143916	-	234574866	Promoter	3	78	12.3613022189296	3	5	primary
chr1H	234574950	234575117	HORVU.MOREX.r3.1HG0038150	1.82706504090803	-	234575077	Promoter	5	168	0.832466631274522	2	6	alternative
chr1H	234650196	234650223	HORVU.MOREX.r3.1HG0038160	1.58042672899725	+	234650202	Promoter	2	28	1.58042672899725	1	2	primary
chr1H	234681781	234681949	HORVU.MOREX.r3.1HG0038170	19.9491107748159	-	234681907	Promoter	31	169	4.76057944692067	6	36	primary
chr1H	235658776	235659099	HORVU.MOREX.r3.1HG0038190	90.9029906834868	-	235658976	Promoter	28	324	31.6347322921338	13	40	primary
chr1H	235658500	235658754	HORVU.MOREX.r3.1HG0038190	3.97139106695817	-	235658732	Exon	13	255	0.607999479246832	2	14	alternative
chr1H	237985743	237985752	HORVU.MOREX.r3.1HG0038390	0.529614833665511	-	237985752	Promoter	5	10	0.336193130265827	5	9	primary
chr1H	238196891	238197022	HORVU.MOREX.r3.1HG0038430	2.38067811784665	-	238196963	Intron	5	132	0.710319906306007	1	5	alternative
chr1H	238213744	238213928	HORVU.MOREX.r3.1HG0038450	3.45156021522842	-	238213794	Promoter	8	185	2.34980186904035	3	10	primary
chr1H	238409248	238409330	HORVU.MOREX.r3.1HG0038490	4.89024593309259	-	238409279	Distal	4	83	2.54748746627395	1	4	alternative
chr1H	238756481	238756679	HORVU.MOREX.r3.1HG0038550	3.19599884165537	-	238756564	Promoter	17	199	1.84257771045028	4	20	primary
chr1H	239384250	239384519	HORVU.MOREX.r3.1HG0038590	135.410400789711	+	239384379	Promoter	12	270	68.9159124993427	8	19	primary
chr1H	239384779	239384839	HORVU.MOREX.r3.1HG0038590	3.25526254432419	+	239384790	Exon	3	61	1.57274191412758	1	3	alternative
chr1H	239384904	239385097	HORVU.MOREX.r3.1HG0038590	1.92445291493852	+	239385054	Exon	5	194	0.544202745731166	2	6	alternative
chr1H	240108989	240109117	HORVU.MOREX.r3.1HG0038620	1.21099958950947	+	240109029	Promoter	3	129	1.21099958950947	1	3	primary
chr1H	240222330	240222355	HORVU.MOREX.r3.1HG0038630	0.212475987137325	+	240222331	Promoter	25	26	0.191169015730958	1	25	primary
chr1H	240273162	240273303	HORVU.MOREX.r3.1HG0038640	5.32275591136926	-	240273251	Promoter	10	142	5.32275591136926	3	12	primary
chr1H	240619915	240620108	HORVU.MOREX.r3.1HG0038720	1.16355312413548	-	240620059	Promoter	4	194	1.16355312413548	2	5	primary
chr1H	241426827	241427010	HORVU.MOREX.r3.1HG0038750	3.9554261775834	+	241426856	Promoter	9	184	2.83750894249357	3	11	primary
chr1H	241742350	241742351	HORVU.MOREX.r3.1HG0038780	0.876137177336363	-	241742350	Distal	2	2	0.59260721309581	1	2	alternative
chr1H	241794448	241794462	HORVU.MOREX.r3.1HG0038790	0.133206495045463	+	241794449	Promoter	14	15	0.133206495045463	1	14	primary
chr1H	241800560	241800566	HORVU.MOREX.r3.1HG0038800	0.35729733281939	-	241800561	Promoter	6	7	0.296497894892376	1	6	primary
chr1H	242117956	242118113	HORVU.MOREX.r3.1HG0038860	3.05817099545247	-	242118084	Distal	11	158	0.573523385992923	2	12	alternative
chr1H	242117830	242117883	HORVU.MOREX.r3.1HG0038860	2.42153951773453	-	242117882	Distal	2	54	1.90899719066152	1	2	alternative
chr1H	242279464	242279617	HORVU.MOREX.r3.1HG0038890	6.00499345764356	+	242279563	Promoter	9	154	4.54781137023193	3	11	primary
chr1H	242305569	242305670	HORVU.MOREX.r3.1HG0038900	2.62196881457295	+	242305622	Distal	6	102	0.581545980262419	1	6	alternative
chr1H	242373036	242373100	HORVU.MOREX.r3.1HG0038930	6.54119413326092	+	242373050	Promoter	2	65	4.45005951928098	1	2	primary
chr1H	242685873	242686217	HORVU.MOREX.r3.1HG0038960	7.47562822037773	+	242686178	Promoter	21	345	5.14151282353578	2	22	primary
chr1H	243084465	243084480	HORVU.MOREX.r3.1HG0038980	0.493868404512118	+	243084466	Promoter	15	16	0.300446701112434	1	15	primary
chr1H	243718522	243718670	HORVU.MOREX.r3.1HG0039000	38.3601439971013	+	243718610	Promoter	22	149	16.8405873131103	8	29	primary
chr1H	243726380	243726433	HORVU.MOREX.r3.1HG0039000	0.50296409647055	+	243726404	Exon	2	54	0.302300348762798	1	2	alternative
chr1H	244379209	244379396	HORVU.MOREX.r3.1HG0039030	33.3758733919277	+	244379324	Promoter	15	188	9.08991952976353	9	23	primary
chr1H	245012933	245012953	HORVU.MOREX.r3.1HG0039050	0.421060196544805	+	245012949	Promoter	20	21	0.190005985188833	1	20	primary
chr1H	245846846	245847032	HORVU.MOREX.r3.1HG0039110	28.2757528414932	+	245846978	Promoter	17	187	14.8400399089606	8	24	primary
chr1H	246204770	246204946	HORVU.MOREX.r3.1HG0039160	27.3180852416941	-	246204897	Promoter	6	177	22.673815424063	9	14	primary
chr1H	246277698	246277772	HORVU.MOREX.r3.1HG0039160	0.716749236114715	-	246277721	Distal	4	75	0.217473990108022	1	4	alternative
chr1H	246277822	246278135	HORVU.MOREX.r3.1HG0039160	18.5281346200611	-	246277987	Distal	34	314	1.95610590406558	10	43	alternative
chr1H	247104847	247105033	HORVU.MOREX.r3.1HG0039190	7.22853158867763	-	247104949	Promoter	15	187	2.47791225294289	3	17	primary
chr1H	247105217	247105342	HORVU.MOREX.r3.1HG0039200	1.59841440676611	+	247105240	Promoter	14	126	1.59841440676611	2	15	primary
chr1H	247647291	247647455	HORVU.MOREX.r3.1HG0039230	5.80624474797349	+	247647351	Promoter	19	165	2.65264265654545	3	21	primary
chr1H	248867251	248867551	HORVU.MOREX.r3.1HG0039350	38.2025269317205	+	248867406	Promoter	38	301	5.38925230516358	5	42	primary
chr1H	248867644	248867737	HORVU.MOREX.r3.1HG0039350	9.92994975188062	+	248867690	5'	1	94	9.92994975188062	1	1	alternative
chr1H	249179175	249179384	HORVU.MOREX.r3.1HG0039370	62.4863818113678	+	249179302	Promoter	20	210	17.2993394499445	14	33	primary
chr1H	249389723	249389808	HORVU.MOREX.r3.1HG0039390	12.4272056924612	+	249389761	Promoter	5	86	7.05498593612606	3	7	primary
chr1H	249767161	249767444	HORVU.MOREX.r3.1HG0039670	21.488918078106	-	249767356	Promoter	28	284	3.88273596051856	8	35	primary
chr1H	250187187	250187387	HORVU.MOREX.r3.1HG0039710	18.9067802478696	+	250187273	Promoter	16	201	11.8646828336599	3	18	primary
chr1H	250208975	250209284	HORVU.MOREX.r3.1HG0039740	1.03389795529122	-	250209060	Promoter	19	310	1.03389795529122	2	20	primary
chr1H	250433590	250433740	HORVU.MOREX.r3.1HG0039840	4.94273571659145	-	250433691	Promoter	7	151	4.94273571659145	3	9	primary
chr1H	251167190	251167324	HORVU.MOREX.r3.1HG0039860	26.7891666340357	-	251167249	Promoter	18	135	8.89288556243728	5	22	primary
chr1H	251135909	251136150	HORVU.MOREX.r3.1HG0039860	2.93365396138351	-	251135970	Exon	10	242	0.595707377028915	1	10	alternative
chr1H	251789069	251789189	HORVU.MOREX.r3.1HG0039900	48.9445229501566	+	251789130	Distal	9	121	18.2991092768487	10	18	alternative
chr1H	251875662	251875952	HORVU.MOREX.r3.1HG0039910	27.6353496896878	+	251875771	Promoter	42	291	6.3401377783683	10	51	primary
chr1H	252134802	252134999	HORVU.MOREX.r3.1HG0039930	2.21447096467256	+	252134888	Promoter	21	198	1.13216103501703	3	23	primary
chr1H	252140175	252140311	HORVU.MOREX.r3.1HG0039940	60.667089760249	-	252140261	Promoter	20	137	15.772848975205	9	28	primary
chr1H	252520315	252520533	HORVU.MOREX.r3.1HG0039960	54.0724270578421	+	252520377	Promoter	23	219	17.8980588031292	8	30	primary
chr1H	252522196	252522246	HORVU.MOREX.r3.1HG0039960	7.21895615775962	+	252522198	5'	1	51	6.65701732353073	1	1	alternative
chr1H	253113398	253113709	HORVU.MOREX.r3.1HG0040000	89.562642049949	+	253113588	Promoter	25	312	44.5357103465505	19	43	primary
chr1H	253479407	253479438	HORVU.MOREX.r3.1HG0040050	1.71037188784068	+	253479407	Promoter	2	32	1.71037188784068	1	2	primary
chr1H	253478341	253478561	HORVU.MOREX.r3.1HG0040050	14.1138183264709	+	253478444	Distal	13	221	3.63743133958663	6	18	alternative
chr1H	254253807	254253966	HORVU.MOREX.r3.1HG0040120	2.50167641236734	+	254253920	Exon	6	160	0.676204792132136	2	7	alternative
chr1H	254358793	254358983	HORVU.MOREX.r3.1HG0040220	28.1015512714928	+	254358910	Promoter	27	191	5.87367102452732	5	31	primary
chr1H	254359621	254359666	HORVU.MOREX.r3.1HG0040220	21.0101695220518	+	254359624	5'	1	46	21.0101695220518	1	1	alternative
chr1H	254826679	254826687	HORVU.MOREX.r3.1HG0040360	0.952881643686633	-	254826682	Promoter	8	9	0.480520885003415	1	8	primary
chr1H	255267416	255267420	HORVU.MOREX.r3.1HG0040400	0.331107934217002	-	255267417	Promoter	4	5	0.13649189958765	1	4	primary
chr1H	255579661	255579687	HORVU.MOREX.r3.1HG0040540	1.17389867390818	-	255579682	Promoter	21	27	0.516880483765148	1	21	primary
chr1H	255579617	255579757	HORVU.MOREX.r3.1HG0040540	1.16756610711981	-	255579682	Promoter	6	141	1.16756610711981	2	7	primary
chr1H	255580167	255580348	HORVU.MOREX.r3.1HG0040550	5.91033428686926	+	255580297	Promoter	9	182	3.08025278380394	2	10	primary
chr1H	256150272	256150442	HORVU.MOREX.r3.1HG0040570	2.7191160465188	+	256150320	Promoter	18	171	2.7191160465188	3	20	primary
chr1H	256688269	256688505	HORVU.MOREX.r3.1HG0040610	147.62833678203	+	256688419	Promoter	56	237	37.6493091357462	9	64	primary
chr1H	256690158	256690313	HORVU.MOREX.r3.1HG0040610	3.31207544445823	+	256690207	Exon	4	156	1.38939396424494	1	4	alternative
chr1H	256690492	256690545	HORVU.MOREX.r3.1HG0040610	3.04812532211254	+	256690494	Exon	2	54	1.55848106273811	1	2	alternative
chr1H	256691013	256691153	HORVU.MOREX.r3.1HG0040610	2.22824554590109	+	256691013	Exon	8	141	0.79094417145689	1	8	alternative
chr1H	256691253	256691341	HORVU.MOREX.r3.1HG0040610	2.04988645768921	+	256691275	Exon	5	89	0.884846937667064	1	5	alternative
chr1H	256692685	256692729	HORVU.MOREX.r3.1HG0040610	0.430667288099914	+	256692686	Exon	3	45	0.202289430921458	1	3	alternative
chr1H	256692821	256692879	HORVU.MOREX.r3.1HG0040610	2.07268653925047	+	256692850	Exon	1	59	1.95175546318022	1	1	alternative
chr1H	256693075	256693119	HORVU.MOREX.r3.1HG0040610	2.03534506581195	+	256693076	Exon	2	45	1.60127076127199	1	2	alternative
chr1H	256702410	256702434	HORVU.MOREX.r3.1HG0040630	0.836905418751466	+	256702434	Exon	21	25	0.746160034901189	4	24	primary
chr1H	256702369	256702682	HORVU.MOREX.r3.1HG0040640	4.35725979425851	+	256702547	Promoter	13	314	3.33367369558977	3	15	primary
chr1H	256828444	256828475	HORVU.MOREX.r3.1HG0040680	9.3101671179963	+	256828446	Promoter	5	32	6.4066151280196	3	7	primary
chr1H	256912166	256912179	HORVU.MOREX.r3.1HG0040700	0.284169017960937	+	256912179	Promoter	13	14	0.284169017960937	1	13	primary
chr1H	257274964	257275081	HORVU.MOREX.r3.1HG0040780	0.953921436467746	-	257274985	Distal	4	118	0.379909810795943	1	4	alternative
chr1H	257494387	257494602	HORVU.MOREX.r3.1HG0040790	23.6315238933889	-	257494432	Promoter	9	216	16.2720253515915	5	13	primary
chr1H	257494762	257494910	HORVU.MOREX.r3.1HG0040800	12.4107730011943	+	257494816	Promoter	12	149	7.92221169160236	6	17	primary
chr1H	257497431	257497436	HORVU.MOREX.r3.1HG0040810	0.436716706259447	-	257497432	5'	5	6	0.436716706259447	1	5	primary
chr1H	257664526	257664676	HORVU.MOREX.r3.1HG0040830	24.7456753506195	-	257664589	Promoter	30	151	6.76548488855454	7	36	primary
chr1H	257803588	257803705	HORVU.MOREX.r3.1HG0040860	21.7661235079082	-	257803666	Promoter	19	118	7.87650690527379	6	24	primary
chr1H	258418614	258418737	HORVU.MOREX.r3.1HG0040900	2.22303675641092	-	258418663	5'	5	124	2.22303675641092	1	5	primary
chr1H	258681366	258681497	HORVU.MOREX.r3.1HG0040910	1119.85533841441	+	258681443	Promoter	8	132	557.46146376791	9	16	primary
chr1H	258681569	258681746	HORVU.MOREX.r3.1HG0040910	23.9383533783107	+	258681576	Exon	18	178	5.76718887498668	4	21	alternative
chr1H	258682727	258682776	HORVU.MOREX.r3.1HG0040910	8.52214473617756	+	258682728	Exon	4	50	4.27290180872628	1	4	alternative
chr1H	259025584	259025591	HORVU.MOREX.r3.1HG0040950	2.09605555285398	-	259025589	Promoter	2	8	2.09605555285398	1	2	primary
chr1H	259490255	259490288	HORVU.MOREX.r3.1HG0040990	0.587761134035128	+	259490259	Promoter	33	34	0.303945477951206	1	33	primary
chr1H	259887512	259887718	HORVU.MOREX.r3.1HG0041010	20.1089197795293	+	259887574	Promoter	16	207	5.4657605221914	3	18	primary
chr1H	259898172	259898529	HORVU.MOREX.r3.1HG0041020	28.9595395253223	-	259898216	Promoter	15	358	12.9195390178351	1	15	primary
chr1H	259897032	259897066	HORVU.MOREX.r3.1HG0041020	1.34240137458917	-	259897065	Exon	2	35	1.10463361181596	1	2	alternative
chr1H	260000904	260001018	HORVU.MOREX.r3.1HG0041030	0.766178065792246	+	260000958	Promoter	94	115	0.374019586953037	5	98	primary
chr1H	260372172	260372381	HORVU.MOREX.r3.1HG0041060	97.4659287974848	+	260372264	Promoter	37	210	32.7339621222453	13	49	primary
chr1H	260372527	260372573	HORVU.MOREX.r3.1HG0041060	1.23852380061339	+	260372527	Exon	3	47	0.94552549124955	1	3	alternative
chr1H	260372950	260372966	HORVU.MOREX.r3.1HG0041060	1.55795927208289	+	260372960	Exon	3	17	0.67565848660212	1	3	alternative
chr1H	260377307	260377393	HORVU.MOREX.r3.1HG0041060	0.755135951939587	+	260377347	Exon	3	87	0.361350632350092	1	3	alternative
chr1H	260507044	260507180	HORVU.MOREX.r3.1HG0041100	5.37612242430121	+	260507133	Promoter	7	137	1.66506720697983	3	9	primary
chr1H	260616237	260616381	HORVU.MOREX.r3.1HG0041120	1.33013492450249	+	260616300	Promoter	5	145	1.33013492450249	2	6	primary
chr1H	261252123	261252172	HORVU.MOREX.r3.1HG0041180	0.43263453550086	-	261252171	Exon	2	50	0.227151691811405	1	2	alternative
chr1H	261253244	261253410	HORVU.MOREX.r3.1HG0041180	2.52113409831761	-	261253304	Exon	8	167	0.675930168620609	2	9	alternative
chr1H	261440592	261440596	HORVU.MOREX.r3.1HG0041190	3.0696360880377	+	261440593	Distal	2	5	2.38304287395671	1	2	alternative
chr1H	262102037	262102076	HORVU.MOREX.r3.1HG0041230	3.14468951204796	+	262102056	Promoter	2	40	1.95579058266231	1	2	primary
chr1H	262282294	262282438	HORVU.MOREX.r3.1HG0041250	8.78348759753882	+	262282345	Promoter	10	145	6.15998620583491	4	13	primary
chr1H	262437876	262438021	HORVU.MOREX.r3.1HG0041260	214.314305203281	+	262437942	Promoter	29	146	38.0188898235794	27	55	primary
chr1H	262442338	262442486	HORVU.MOREX.r3.1HG0041280	15.0781837377797	+	262442379	Promoter	2	149	13.0299963875557	4	5	primary
chr1H	262442739	262442842	HORVU.MOREX.r3.1HG0041280	1.5031618000919	+	262442832	Exon	6	104	0.653641324795346	1	6	alternative
chr1H	263298311	263298562	HORVU.MOREX.r3.1HG0041440	5.37567611013596	-	263298338	Promoter	20	252	2.24811109585179	1	20	primary
chr1H	263880443	263880460	HORVU.MOREX.r3.1HG0041510	0.145242320272896	-	263880444	Promoter	17	18	0.145242320272896	1	17	primary
chr1H	265021139	265021311	HORVU.MOREX.r3.1HG0041560	7.23383571511422	+	265021180	Promoter	12	173	2.73115044104412	2	13	primary
chr1H	265271940	265272044	HORVU.MOREX.r3.1HG0041580	9.10316701803049	-	265271991	Promoter	2	105	5.86898660909411	2	3	primary
chr1H	265573036	265573062	HORVU.MOREX.r3.1HG0041600	0.750194923350065	+	265573058	Promoter	26	27	0.436319313066675	1	26	primary
chr1H	266190857	266190948	HORVU.MOREX.r3.1HG0041630	6.5840409481578	+	266190904	Promoter	4	92	5.22137388550183	2	5	primary
chr1H	266762791	266762976	HORVU.MOREX.r3.1HG0041680	96.5130701843949	+	266762842	Promoter	7	186	67.6457285504809	7	13	primary
chr1H	266807260	266807263	HORVU.MOREX.r3.1HG0041700	0.147683142783772	+	266807263	Promoter	3	4	0.147683142783772	1	3	primary
chr1H	266818630	266818695	HORVU.MOREX.r3.1HG0041710	4.07826676437186	-	266818654	Promoter	3	66	2.5220322917252	3	5	primary
chr1H	266818470	266818483	HORVU.MOREX.r3.1HG0041710	4.71686812634494	-	266818477	Exon	1	14	4.71686812634494	1	1	alternative
chr1H	267791564	267791845	HORVU.MOREX.r3.1HG0041820	82.5427117616557	+	267791783	Promoter	36	282	23.5450009327915	10	45	primary
chr1H	267808859	267809081	HORVU.MOREX.r3.1HG0041830	14.6446909965073	-	267808944	Promoter	18	223	2.93645199422205	4	21	primary
chr1H	268181913	268182014	HORVU.MOREX.r3.1HG0041860	3.28865985082398	+	268181961	Promoter	5	102	3.28865985082398	1	5	primary
chr1H	269052452	269052608	HORVU.MOREX.r3.1HG0041980	23.2802180988065	-	269052503	Promoter	23	157	8.93978808994333	5	27	primary
chr1H	269052088	269052178	HORVU.MOREX.r3.1HG0041980	0.677835387260621	-	269052127	Intron	2	91	0.381786301376244	1	2	alternative
chr1H	269979503	269979716	HORVU.MOREX.r3.1HG0042060	7.82333247128557	-	269979668	Promoter	8	214	4.16295668685462	5	12	primary
chr1H	270460937	270461080	HORVU.MOREX.r3.1HG0042100	4.07922141082737	+	270461029	Promoter	19	144	2.56697755102242	3	21	primary
chr1H	270463870	270464146	HORVU.MOREX.r3.1HG0042110	2.88087703110646	+	270464091	Promoter	12	277	1.67264557346497	4	15	primary
chr1H	270464231	270464271	HORVU.MOREX.r3.1HG0042110	4.09903065609406	+	270464262	Exon	1	41	4.09903065609406	1	1	alternative
chr1H	270464417	270464462	HORVU.MOREX.r3.1HG0042110	3.35572253499524	+	270464417	Exon	1	46	3.13010957301993	1	1	alternative
chr1H	270548101	270548235	HORVU.MOREX.r3.1HG0042120	3.57832371989784	+	270548142	Promoter	5	135	1.39156485742679	1	5	primary
chr1H	271704889	271704999	HORVU.MOREX.r3.1HG0042200	8.51196079221371	-	271704950	Promoter	5	111	4.72279083966688	3	7	primary
chr1H	271860778	271861052	HORVU.MOREX.r3.1HG0042230	18.8374564646939	-	271860942	Promoter	24	275	5.91366011755093	6	29	primary
chr1H	272581160	272581188	HORVU.MOREX.r3.1HG0042300	0.333652220957423	+	272581172	Intron	20	29	0.333652220957423	9	28	primary
chr1H	272582160	272582274	HORVU.MOREX.r3.1HG0042310	1.18749101433252	-	272582220	Exon	98	115	0.993210187596197	8	105	primary
chr1H	272582119	272582310	HORVU.MOREX.r3.1HG0042310	1.09148553392727	-	272582220	Promoter	18	192	1.09148553392727	2	19	primary
chr1H	272609427	272609595	HORVU.MOREX.r3.1HG0042320	67.1969581995718	-	272609499	Promoter	23	169	36.1966479850217	13	35	primary
chr1H	272608362	272608409	HORVU.MOREX.r3.1HG0042320	0.714500011063564	-	272608409	Exon	2	48	0.526859532889707	1	2	alternative
chr1H	272609235	272609344	HORVU.MOREX.r3.1HG0042320	0.746379740832214	-	272609296	5'	3	110	0.312779620659786	1	3	alternative
chr1H	272710804	272711079	HORVU.MOREX.r3.1HG0042330	4.42495354104244	+	272710918	Distal	10	276	0.791076667618229	2	11	alternative
chr1H	273122791	273122985	HORVU.MOREX.r3.1HG0042420	15.2369379820975	+	273122848	Promoter	12	195	4.1434937537341	3	14	primary
chr1H	273177128	273177145	HORVU.MOREX.r3.1HG0042440	0.762359607138235	-	273177141	Promoter	17	18	0.603669849185476	1	17	primary
chr1H	273182631	273182740	HORVU.MOREX.r3.1HG0042460	2.92976277020937	-	273182686	Promoter	4	110	2.92976277020937	1	4	primary
chr1H	273452239	273452338	HORVU.MOREX.r3.1HG0042500	3.02456917813084	-	273452284	Promoter	7	100	1.69646397929866	2	8	primary
chr1H	273512912	273513015	HORVU.MOREX.r3.1HG0042510	1.77107748134644	-	273512971	Promoter	3	104	1.77107748134644	1	3	primary
chr1H	273512776	273512863	HORVU.MOREX.r3.1HG0042510	9.94810482102114	-	273512828	5'	3	88	7.46740644553253	1	3	alternative
chr1H	274713718	274713843	HORVU.MOREX.r3.1HG0042640	5.03014847507722	+	274713751	Distal	6	126	2.60296807764168	3	8	alternative
chr1H	274884615	274884694	HORVU.MOREX.r3.1HG0042720	11.0180408549165	-	274884660	Distal	3	80	7.24147419982178	2	4	alternative
chr1H	274968983	274969270	HORVU.MOREX.r3.1HG0042740	34.9261588859479	+	274969118	Promoter	25	288	11.8219335286671	6	30	primary
chr1H	274969323	274969430	HORVU.MOREX.r3.1HG0042740	8.39026742819123	+	274969380	5'	3	108	3.92841389274069	2	4	alternative
chr1H	274970864	274970929	HORVU.MOREX.r3.1HG0042750	0.456277226585715	+	274970918	Exon	2	66	0.331434812293304	1	2	alternative
chr1H	275047501	275047660	HORVU.MOREX.r3.1HG0042770	1.48183265491212	-	275047557	Promoter	3	160	1.48183265491212	2	4	primary
chr1H	275046177	275046200	HORVU.MOREX.r3.1HG0042770	0.580169997723959	-	275046200	Exon	2	24	0.335758396038763	1	2	alternative
chr1H	275046321	275046336	HORVU.MOREX.r3.1HG0042770	0.799302337854334	-	275046336	Exon	2	16	0.461259517533458	1	2	alternative
chr1H	275047252	275047304	HORVU.MOREX.r3.1HG0042770	2.40558276110427	-	275047276	Exon	2	53	2.10151618463589	1	2	alternative
chr1H	275139488	275139501	HORVU.MOREX.r3.1HG0042860	0.386177237479512	-	275139501	Promoter	13	14	0.210114471707115	1	13	primary
chr1H	275736106	275736282	HORVU.MOREX.r3.1HG0042870	31.684805395022	+	275736213	Promoter	23	177	9.30940520039441	1	23	primary
chr1H	276062561	276062693	HORVU.MOREX.r3.1HG0042920	7.53089583973558	-	276062646	Promoter	7	133	4.48437183242881	3	9	primary
chr1H	276616087	276616221	HORVU.MOREX.r3.1HG0042990	24.9501211717153	+	276616169	Promoter	25	135	7.54135034271545	2	26	primary
chr1H	276640272	276640481	HORVU.MOREX.r3.1HG0043000	39.1895185330593	+	276640357	Promoter	34	210	13.1027223691819	10	43	primary
chr1H	276640758	276640850	HORVU.MOREX.r3.1HG0043000	0.41704026092565	+	276640804	Promoter	2	93	0.222366604463307	1	2	alternative
chr1H	276641224	276641241	HORVU.MOREX.r3.1HG0043000	0.743255522566385	+	276641228	5'	2	18	0.374456274719852	1	2	alternative
chr1H	276641447	276641483	HORVU.MOREX.r3.1HG0043000	10.8230254948221	+	276641447	5'	1	37	10.8230254948221	1	1	alternative
chr1H	277068131	277068152	HORVU.MOREX.r3.1HG0043060	0.855297030873624	-	277068152	Promoter	21	22	0.411561320756203	1	21	primary
chr1H	277757868	277758131	HORVU.MOREX.r3.1HG0043100	36.79791484563	+	277757995	Promoter	29	264	7.41935447531134	7	35	primary
chr1H	278002150	278002317	HORVU.MOREX.r3.1HG0043150	12.4289108813271	+	278002228	Promoter	14	168	5.72576658369518	4	17	primary
chr1H	278417783	278417881	HORVU.MOREX.r3.1HG0043170	1.21828083871453	-	278417833	Promoter	5	99	1.21828083871453	2	6	primary
chr1H	278417368	278417414	HORVU.MOREX.r3.1HG0043170	0.87859060989952	-	278417371	5'	3	47	0.459703073480879	1	3	alternative
chr1H	278983851	278983966	HORVU.MOREX.r3.1HG0043190	505.789661952953	+	278983903	Promoter	13	116	186.879310279126	14	26	primary
chr1H	278983750	278983841	HORVU.MOREX.r3.1HG0043190	2.73611948796431	+	278983834	Promoter	6	92	1.27279933848333	2	7	alternative
chr1H	278984569	278984651	HORVU.MOREX.r3.1HG0043190	275.034689752797	+	278984599	Exon	1	83	262.697129057872	2	2	alternative
chr1H	278984832	278985004	HORVU.MOREX.r3.1HG0043190	6.9594671631819	+	278984960	Exon	12	173	1.48021368960752	1	12	alternative
chr1H	278985637	278985738	HORVU.MOREX.r3.1HG0043190	8.61919194256172	+	278985637	Exon	4	102	4.70252874728683	1	4	alternative
chr1H	278986006	278986067	HORVU.MOREX.r3.1HG0043190	2.46605628484359	+	278986006	Exon	2	62	1.18771363897701	1	2	alternative
chr1H	278986200	278986293	HORVU.MOREX.r3.1HG0043190	1.46078343672851	+	278986221	Exon	4	94	0.50730489182092	2	5	alternative
chr1H	278986476	278986528	HORVU.MOREX.r3.1HG0043190	1.40766440220625	+	278986476	Exon	2	53	1.19557936435145	1	2	alternative
chr1H	279081203	279081208	HORVU.MOREX.r3.1HG0043210	0.217473990108022	+	279081204	Promoter	5	6	0.217473990108022	1	5	primary
chr1H	279277257	279277375	HORVU.MOREX.r3.1HG0043220	1.3692824673556	-	279277339	Promoter	5	119	1.3692824673556	2	6	primary
chr1H	280902743	280902875	HORVU.MOREX.r3.1HG0043350	10.7064899954787	-	280902828	Promoter	6	133	10.7064899954787	5	10	primary
chr1H	281592546	281592807	HORVU.MOREX.r3.1HG0043380	22.34588244999	+	281592694	Exon	20	262	7.84166558366057	6	25	primary
chr1H	281695261	281695523	HORVU.MOREX.r3.1HG0043390	34.1399207740153	-	281695315	Exon	17	263	18.5069075154205	3	19	primary
chr1H	281693146	281693191	HORVU.MOREX.r3.1HG0043390	22.3596443312088	-	281693188	Distal	2	46	15.9028039580654	2	3	alternative
chr1H	281694230	281694446	HORVU.MOREX.r3.1HG0043390	106.1848548268	-	281694326	Distal	28	217	30.0338407441828	6	33	alternative
chr1H	282233197	282233366	HORVU.MOREX.r3.1HG0043520	7.69373673425453	+	282233252	Promoter	5	170	4.2066651889196	4	8	primary
chr1H	282249929	282250029	HORVU.MOREX.r3.1HG0043530	7.94032334053007	-	282249982	Promoter	2	101	7.94032334053007	2	3	primary
chr1H	282627500	282627564	HORVU.MOREX.r3.1HG0043570	0.868846181263726	-	282627501	Promoter	57	65	0.521500779952612	1	57	primary
chr1H	282853694	282853858	HORVU.MOREX.r3.1HG0043590	22.7102861968868	+	282853809	Promoter	17	165	6.51686402073148	8	24	primary
chr1H	282854894	282854906	HORVU.MOREX.r3.1HG0043590	23.4669077400408	+	282854894	Exon	1	13	23.4669077400408	1	1	alternative
chr1H	282910699	282910915	HORVU.MOREX.r3.1HG0043600	9.72104206471767	+	282910851	Promoter	20	217	9.72104206471767	5	24	primary
chr1H	283236869	283237037	HORVU.MOREX.r3.1HG0043640	8.69034823805074	+	283236924	Promoter	22	169	3.13750776429695	3	24	primary
chr1H	283692450	283692538	HORVU.MOREX.r3.1HG0043670	13.7492105119328	+	283692486	Promoter	2	89	13.7492105119328	3	4	primary
chr1H	284607284	284607447	HORVU.MOREX.r3.1HG0043710	55.9741562787421	+	284607326	Promoter	4	164	25.0629218782549	1	4	primary
chr1H	284607173	284607263	HORVU.MOREX.r3.1HG0043710	0.691610743826472	+	284607216	Promoter	2	91	0.549451278899378	1	2	alternative
chr1H	284608069	284608160	HORVU.MOREX.r3.1HG0043710	1.12266542129279	+	284608118	5'	3	92	0.645564320222006	1	3	alternative
chr1H	285095241	285095397	HORVU.MOREX.r3.1HG0043800	21.393430111256	-	285095295	Promoter	8	157	12.6454510392582	3	10	primary
chr1H	285688098	285688109	HORVU.MOREX.r3.1HG0043830	0.552815616158096	+	285688099	Promoter	11	12	0.219220591142352	1	11	primary
chr1H	286617175	286617299	HORVU.MOREX.r3.1HG0043850	23.2520734285846	-	286617258	Promoter	7	125	10.4275749847018	7	13	primary
chr1H	287280121	287280354	HORVU.MOREX.r3.1HG0043860	14.897540584697	+	287280238	Distal	15	234	2.06974509083571	3	17	alternative
chr1H	287281231	287281287	HORVU.MOREX.r3.1HG0043860	1.41404221241802	+	287281277	Distal	2	57	1.16611013900541	1	2	alternative
chr1H	287700038	287700115	HORVU.MOREX.r3.1HG0043960	8.46639719339183	+	287700088	Promoter	3	78	4.091236412656	2	4	primary
chr1H	287702695	287702751	HORVU.MOREX.r3.1HG0043970	0.902597994810822	-	287702734	Exon	2	57	0.631573114265339	1	2	alternative
chr1H	287761486	287761811	HORVU.MOREX.r3.1HG0044000	6.68142933059019	-	287761549	Promoter	22	326	1.93326164221327	5	26	primary
chr1H	287761825	287761922	HORVU.MOREX.r3.1HG0044000	1.88225369061532	-	287761834	Promoter	3	98	1.21560479142474	1	3	alternative
chr1H	288017045	288017186	HORVU.MOREX.r3.1HG0044060	54.0388131801642	+	288017078	Promoter	19	142	22.241446617759	4	22	primary
chr1H	288019249	288019317	HORVU.MOREX.r3.1HG0044060	0.605223093932951	+	288019275	Exon	2	69	0.341642490008134	1	2	alternative
chr1H	288024078	288024323	HORVU.MOREX.r3.1HG0044070	57.7979885697824	+	288024236	Promoter	19	246	44.2012387157869	7	25	primary
chr1H	288024630	288024729	HORVU.MOREX.r3.1HG0044070	0.776074148350124	+	288024678	Exon	3	100	0.355684770308535	1	3	alternative
chr1H	288088052	288088253	HORVU.MOREX.r3.1HG0044090	131.381304421924	-	288088142	Promoter	50	202	20.7195508317571	8	57	primary
chr1H	288495457	288495575	HORVU.MOREX.r3.1HG0044100	21.0444106199393	+	288495488	Promoter	10	119	5.91095432932601	5	14	primary
chr1H	288909215	288909346	HORVU.MOREX.r3.1HG0044150	11.0309269314148	+	288909264	Promoter	13	132	3.14717882170456	4	16	primary
chr1H	289165627	289165736	HORVU.MOREX.r3.1HG0044230	665.441533840405	-	289165681	Promoter	6	110	322.713470536598	26	31	primary
chr1H	289165146	289165306	HORVU.MOREX.r3.1HG0044230	4.87528055301313	-	289165220	3'	13	161	0.8973535284615	3	15	alternative
chr1H	289165317	289165594	HORVU.MOREX.r3.1HG0044230	15.0339027887494	-	289165590	Exon	36	278	2.87973155857687	6	41	alternative
chr1H	289166585	289166750	HORVU.MOREX.r3.1HG0044240	6.89846283227246	+	289166644	Promoter	14	166	2.61072798560915	4	17	primary
chr1H	289674575	289674662	HORVU.MOREX.r3.1HG0044290	11.1469629860737	-	289674624	Promoter	3	88	9.02171244290694	1	3	primary
chr1H	289671761	289671892	HORVU.MOREX.r3.1HG0044290	1.44718638917974	-	289671805	Exon	8	132	0.26382947474443	2	9	alternative
chr1H	289674433	289674573	HORVU.MOREX.r3.1HG0044290	4.17084183916527	-	289674471	5'	7	141	1.41052694538074	1	7	alternative
chr1H	289679860	289679992	HORVU.MOREX.r3.1HG0044310	562.485726780909	-	289679933	Promoter	17	133	324.994518203172	41	57	primary
chr1H	289678387	289678438	HORVU.MOREX.r3.1HG0044310	1.71750327253058	-	289678420	Exon	2	52	1.21197218063775	1	2	alternative
chr1H	289678599	289678651	HORVU.MOREX.r3.1HG0044310	15.387012484914	-	289678648	Exon	2	53	11.1777480724589	1	2	alternative
chr1H	289678936	289678979	HORVU.MOREX.r3.1HG0044310	357.450134039585	-	289678977	Exon	1	44	348.561710427085	5	5	alternative
chr1H	289916043	289916179	HORVU.MOREX.r3.1HG0044370	38.8072479654475	-	289916128	Promoter	9	137	21.2213689322386	10	18	primary
chr1H	290519434	290519608	HORVU.MOREX.r3.1HG0044430	9.40407447895518	-	290519553	Promoter	12	175	3.45549078030657	2	13	primary
chr1H	290519022	290519039	HORVU.MOREX.r3.1HG0044430	1.86294439604153	-	290519039	5'	2	18	1.20742481374399	1	2	alternative
chr1H	290519245	290519331	HORVU.MOREX.r3.1HG0044430	0.420174286682319	-	290519283	5'	2	87	0.284219963610059	1	2	alternative
chr1H	290999470	290999478	HORVU.MOREX.r3.1HG0044470	0.358633844989754	-	290999471	Promoter	1	9	0.244103020819988	1	1	primary
chr1H	291028388	291028480	HORVU.MOREX.r3.1HG0044490	2.97976720513807	-	291028440	Promoter	2	93	1.81599924609739	2	3	primary
chr1H	291390296	291390445	HORVU.MOREX.r3.1HG0044530	125.980800521281	+	291390391	Promoter	24	150	28.9655927242182	10	33	primary
chr1H	291390569	291390711	HORVU.MOREX.r3.1HG0044530	1.60981952465582	+	291390618	Exon	4	143	0.457328151142509	1	4	alternative
chr1H	291989793	291989804	HORVU.MOREX.r3.1HG0044570	0.545465522405849	-	291989794	Promoter	11	12	0.545465522405849	1	11	primary
chr1H	291994678	291994717	HORVU.MOREX.r3.1HG0044580	0.911689076713536	-	291994679	Promoter	39	40	0.380624042360754	1	39	primary
chr1H	292495611	292495804	HORVU.MOREX.r3.1HG0044640	13.5171993397776	-	292495680	Promoter	18	194	3.37033378675145	9	26	primary
chr1H	292850161	292850274	HORVU.MOREX.r3.1HG0044670	23.4497729921838	-	292850226	Promoter	11	114	11.6995415816787	5	15	primary
chr1H	292849328	292849383	HORVU.MOREX.r3.1HG0044670	0.534289447423758	-	292849379	Exon	2	56	0.346034110038173	1	2	alternative
chr1H	292849838	292850040	HORVU.MOREX.r3.1HG0044670	0.930371045814189	-	292849906	Exon	4	203	0.281552353571417	1	4	alternative
chr1H	292986109	292986295	HORVU.MOREX.r3.1HG0044700	29.3370045280823	-	292986181	Promoter	17	187	8.51766449378362	6	22	primary
chr1H	292979222	292979257	HORVU.MOREX.r3.1HG0044700	0.724590477790269	-	292979256	Exon	3	36	0.333479645732089	1	3	alternative
chr1H	293295334	293295613	HORVU.MOREX.r3.1HG0044710	14.5355299934455	-	293295549	Promoter	16	280	3.59139925616053	3	18	primary
chr1H	293565526	293565829	HORVU.MOREX.r3.1HG0044740	33.518016948986	+	293565733	Promoter	17	304	12.417793565443	12	28	primary
chr1H	293716363	293716524	HORVU.MOREX.r3.1HG0044770	1.50695230883165	+	293716424	Promoter	9	162	1.50695230883165	1	9	primary
chr1H	293950520	293950526	HORVU.MOREX.r3.1HG0044790	0.125237430513727	+	293950526	Promoter	3	7	0.0990006856703234	4	6	primary
chr1H	293973635	293973702	HORVU.MOREX.r3.1HG0044800	2.66998034247258	-	293973686	Distal	3	68	1.46030499403755	2	4	alternative
chr1H	294334727	294334743	HORVU.MOREX.r3.1HG0044840	1.10936849356996	+	294334727	Promoter	2	17	1.10936849356996	1	2	primary
chr1H	294334076	294334177	HORVU.MOREX.r3.1HG0044840	4.29136311116717	+	294334094	Distal	8	102	1.68452560469264	1	8	alternative
chr1H	294450022	294450288	HORVU.MOREX.r3.1HG0044850	23.6078723561955	+	294450111	Promoter	23	267	7.80516708389571	7	29	primary
chr1H	294457582	294457670	HORVU.MOREX.r3.1HG0044860	3.2108750614706	-	294457631	Promoter	4	89	3.2108750614706	2	5	primary
chr1H	294815422	294815554	HORVU.MOREX.r3.1HG0044940	3.58778245307249	-	294815431	Distal	6	133	1.46005580975738	1	6	alternative
chr1H	294851380	294851450	HORVU.MOREX.r3.1HG0044990	9.7386158431756	-	294851401	Promoter	1	71	9.7386158431756	1	1	primary
chr1H	294851492	294851660	HORVU.MOREX.r3.1HG0044990	27.1640451896505	-	294851542	Promoter	10	169	13.3064302342839	6	15	alternative
chr1H	294999586	294999721	HORVU.MOREX.r3.1HG0045040	298.675825200966	+	294999649	Promoter	18	136	63.0906359232902	21	38	primary
chr1H	295002898	295002948	HORVU.MOREX.r3.1HG0045040	1.31557247745186	+	295002899	Exon	2	51	0.927803332118406	1	2	alternative
chr1H	296029033	296029053	HORVU.MOREX.r3.1HG0045130	0.69739021855156	-	296029044	Exon	15	21	0.423965921647305	6	20	primary
chr1H	296073879	296073972	HORVU.MOREX.r3.1HG0045150	1.45722034517824	+	296073926	Distal	3	94	0.836147995944421	1	3	alternative
chr1H	296414397	296414581	HORVU.MOREX.r3.1HG0045330	8.12933145831727	-	296414535	Distal	11	185	1.69419216512135	3	13	alternative
chr1H	296605994	296605999	HORVU.MOREX.r3.1HG0045350	0.0178127822989127	+	296605995	Promoter	5	6	0.0178127822989127	1	5	primary
chr1H	296740458	296740708	HORVU.MOREX.r3.1HG0045360	8.01664262563824	+	296740580	Promoter	20	251	3.17070738863435	3	22	primary
chr1H	297276971	297277076	HORVU.MOREX.r3.1HG0045440	15.8722092669821	+	297276995	Promoter	11	106	5.91261689459235	5	15	primary
chr1H	297601030	297601232	HORVU.MOREX.r3.1HG0045490	16.8972104489594	-	297601134	Promoter	13	203	8.91280392118492	7	19	primary
chr1H	297904354	297904484	HORVU.MOREX.r3.1HG0045510	89.3140892464476	+	297904398	Promoter	23	131	27.5676148904486	7	29	primary
chr1H	297914490	297914611	HORVU.MOREX.r3.1HG0045520	1.83037602406297	-	297914608	Promoter	7	122	1.83037602406297	2	8	primary
chr1H	298247545	298247703	HORVU.MOREX.r3.1HG0045540	2.42963821687494	+	298247616	Promoter	6	159	1.34403657196214	2	7	primary
chr1H	298243764	298243914	HORVU.MOREX.r3.1HG0045540	3.49634071661549	+	298243846	Distal	8	151	0.97753871407673	2	9	alternative
chr1H	298305264	298305267	HORVU.MOREX.r3.1HG0045660	0.355850196853223	+	298305265	Promoter	3	4	0.355850196853223	1	3	primary
chr1H	298711836	298711866	HORVU.MOREX.r3.1HG0045670	0.331043293498922	-	298711861	Distal	2	31	0.188193903713979	1	2	alternative
chr1H	298981332	298981534	HORVU.MOREX.r3.1HG0045720	17.2841888673754	+	298981432	Promoter	23	203	4.22791561291495	10	32	primary
chr1H	298981916	298981991	HORVU.MOREX.r3.1HG0045720	0.551939110677085	+	298981952	Exon	3	76	0.229482788455415	1	3	alternative
chr1H	299141445	299141522	HORVU.MOREX.r3.1HG0045750	1.71409812614114	+	299141469	Promoter	4	78	1.71409812614114	1	4	primary
chr1H	299351917	299352022	HORVU.MOREX.r3.1HG0045770	8.25850962374077	-	299351976	Promoter	6	106	2.82932991877985	2	7	primary
chr1H	299472318	299472491	HORVU.MOREX.r3.1HG0045780	62.4367347028497	+	299472377	Promoter	29	174	9.9372377933139	5	33	primary
chr1H	299939064	299939211	HORVU.MOREX.r3.1HG0045830	21.4055717510255	+	299939163	Promoter	6	148	15.2220344988662	8	13	primary
chr1H	299939820	299939846	HORVU.MOREX.r3.1HG0045830	18.5708309141544	+	299939820	5'	1	27	18.0759198011171	1	1	alternative
chr1H	299940446	299940493	HORVU.MOREX.r3.1HG0045830	0.639998380326735	+	299940482	Exon	3	48	0.244457652559829	1	3	alternative
chr1H	300319010	300319172	HORVU.MOREX.r3.1HG0045870	48.2469618663199	+	300319082	Promoter	19	163	20.2815225828046	9	27	primary
chr1H	300319261	300319365	HORVU.MOREX.r3.1HG0045870	1.29968822108683	+	300319269	Exon	3	105	0.774822803767816	1	3	alternative
chr1H	300322519	300322561	HORVU.MOREX.r3.1HG0045880	0.491378280463384	+	300322519	Exon	3	43	0.254047453403298	1	3	alternative
chr1H	300322759	300322820	HORVU.MOREX.r3.1HG0045880	1.84073889916245	+	300322759	Exon	6	62	0.533132061954835	1	6	alternative
chr1H	300323050	300323139	HORVU.MOREX.r3.1HG0045880	2.45087089574924	+	300323053	Exon	5	90	1.2405918605829	1	5	alternative
chr1H	300323234	300323293	HORVU.MOREX.r3.1HG0045880	0.79341397884925	+	300323264	Exon	2	60	0.566037331738106	1	2	alternative
chr1H	300591916	300592072	HORVU.MOREX.r3.1HG0045890	12.1625417270355	+	300591984	Promoter	11	157	3.70438533070207	4	14	primary
chr1H	300769959	300769961	HORVU.MOREX.r3.1HG0045900	0.816797564857701	-	300769961	Exon	2	3	0.512542327073011	1	2	primary
chr1H	300771444	300771716	HORVU.MOREX.r3.1HG0045910	26.5684266165311	-	300771577	Promoter	32	273	4.39270828025333	7	38	primary
chr1H	301330351	301330527	HORVU.MOREX.r3.1HG0045950	3.17196931620763	+	301330467	Promoter	10	177	3.17196931620763	1	10	primary
chr1H	301567124	301567257	HORVU.MOREX.r3.1HG0045970	6.26112777948219	-	301567203	Promoter	13	134	2.53413848412277	2	14	primary
chr1H	301811038	301811173	HORVU.MOREX.r3.1HG0045980	27.7994163429049	-	301811094	Promoter	9	136	19.2212846906425	6	14	primary
chr1H	302027706	302027855	HORVU.MOREX.r3.1HG0046000	5.09993742845204	-	302027760	Promoter	5	150	3.12688290676411	2	6	primary
chr1H	302523633	302523891	HORVU.MOREX.r3.1HG0046020	17.043069886244	+	302523840	Promoter	15	259	7.98145131606948	7	21	primary
chr1H	302756815	302756952	HORVU.MOREX.r3.1HG0046030	1.62683486946426	-	302756948	Promoter	8	138	1.62683486946426	3	10	primary
chr1H	303586887	303586970	HORVU.MOREX.r3.1HG0046150	57.5093248428217	-	303586927	Promoter	5	84	28.987831385578	6	10	primary
chr1H	303582829	303582844	HORVU.MOREX.r3.1HG0046150	0.675053635993137	-	303582844	Exon	2	16	0.482518648679305	1	2	alternative
chr1H	303583250	303583299	HORVU.MOREX.r3.1HG0046150	0.714519855285263	-	303583299	Exon	2	50	0.453291927574766	1	2	alternative
chr1H	303583751	303583775	HORVU.MOREX.r3.1HG0046150	1.28252749624159	-	303583774	Exon	2	25	0.822997685537598	1	2	alternative
chr1H	303585303	303585334	HORVU.MOREX.r3.1HG0046150	0.991741764707258	-	303585315	Exon	2	32	0.631458162164358	1	2	alternative
chr1H	303949832	303949993	HORVU.MOREX.r3.1HG0046170	7.69865362057203	-	303949940	Promoter	15	162	3.42364855861093	4	18	primary
chr1H	304167470	304167471	HORVU.MOREX.r3.1HG0046170	0.35477926925093	-	304167470	Distal	2	2	0.218824946178669	1	2	alternative
chr1H	304470533	304470689	HORVU.MOREX.r3.1HG0046180	10.9457073218571	+	304470596	Promoter	14	157	4.41942630428534	3	16	primary
chr1H	304588307	304588481	HORVU.MOREX.r3.1HG0046190	227.072275726919	-	304588388	Promoter	18	175	89.7821139910261	22	39	primary
chr1H	304587566	304587650	HORVU.MOREX.r3.1HG0046190	8.8110254720528	-	304587611	Exon	10	85	2.60827002121483	3	12	alternative
chr1H	304587929	304588045	HORVU.MOREX.r3.1HG0046190	9.7204480938279	-	304587994	Exon	3	117	8.53836915811541	7	9	alternative
chr1H	304788487	304788687	HORVU.MOREX.r3.1HG0046230	1.04169970296738	+	304788613	Promoter	6	201	1.04169970296738	2	7	primary
chr1H	304920061	304920279	HORVU.MOREX.r3.1HG0046280	6.90859577268933	+	304920112	Promoter	18	219	2.46177647785567	3	20	primary
chr1H	304932507	304932659	HORVU.MOREX.r3.1HG0046290	38.1480161442709	-	304932558	Promoter	20	153	9.61822466119743	9	28	primary
chr1H	304931722	304931771	HORVU.MOREX.r3.1HG0046290	0.953159088900066	-	304931771	Exon	2	50	0.566824900836743	1	2	alternative
chr1H	304932272	304932303	HORVU.MOREX.r3.1HG0046290	5.38569132701956	-	304932303	Exon	1	32	4.90579174587996	3	3	alternative
chr1H	304932731	304932975	HORVU.MOREX.r3.1HG0046300	64.6327635313469	+	304932754	Promoter	13	245	26.3824516867795	5	17	primary
chr1H	304976816	304976912	HORVU.MOREX.r3.1HG0046320	71.1921447162164	-	304976858	Promoter	6	97	41.0369807005258	9	14	primary
chr1H	304981332	304981571	HORVU.MOREX.r3.1HG0046330	291.839959125813	-	304981517	Promoter	8	240	181.424003713458	14	21	primary
chr1H	304980954	304981180	HORVU.MOREX.r3.1HG0046330	4.51833900716487	-	304981141	Exon	13	227	0.407344901734143	2	14	alternative
chr1H	304981217	304981317	HORVU.MOREX.r3.1HG0046330	1.52395369492303	-	304981266	Exon	3	101	0.825657685789354	1	3	alternative
chr1H	305445144	305445147	HORVU.MOREX.r3.1HG0046370	0.237379522953262	+	305445147	Promoter	3	4	0.237379522953262	1	3	primary
chr1H	305665399	305665592	HORVU.MOREX.r3.1HG0046400	51.6757227131356	-	305665573	Promoter	7	194	26.2825875058629	14	20	primary
chr1H	305898296	305898526	HORVU.MOREX.r3.1HG0046420	24.8313740864585	+	305898419	Promoter	14	231	6.96498965012676	5	18	primary
chr1H	306011951	306011957	HORVU.MOREX.r3.1HG0046460	0.749612061479909	+	306011952	5'	6	7	0.377983165410673	1	6	primary
chr1H	306121864	306122046	HORVU.MOREX.r3.1HG0046510	157.726236619905	+	306121937	Promoter	31	183	32.3646634778234	18	48	primary
chr1H	306123075	306123084	HORVU.MOREX.r3.1HG0046510	31.5950397206553	+	306123076	Exon	1	10	30.6538732730434	1	1	alternative
chr1H	306135922	306136104	HORVU.MOREX.r3.1HG0046520	1.01538687950219	-	306136002	Promoter	14	183	1.01538687950219	2	15	primary
chr1H	306136096	306136259	HORVU.MOREX.r3.1HG0046530	49.1029358742967	+	306136124	Promoter	12	164	33.3838648088883	4	15	primary
chr1H	306247813	306248025	HORVU.MOREX.r3.1HG0046540	6.51224187687747	-	306247933	Promoter	9	213	5.32403482034791	5	13	primary
chr1H	306418120	306418149	HORVU.MOREX.r3.1HG0046570	4.57333967819125	+	306418121	Promoter	2	30	2.51827466866133	1	2	primary
chr1H	306425710	306425810	HORVU.MOREX.r3.1HG0046580	1.43299882567861	+	306425761	Promoter	3	101	1.43299882567861	1	3	primary
chr1H	306425861	306425963	HORVU.MOREX.r3.1HG0046580	0.725923371497379	+	306425905	Promoter	3	103	0.291453733975727	1	3	alternative
chr1H	306456256	306456349	HORVU.MOREX.r3.1HG0046650	7.20701597372733	+	306456308	Promoter	4	94	7.20701597372733	4	7	primary
chr1H	306781382	306781385	HORVU.MOREX.r3.1HG0046700	0.333652220957423	-	306781385	Promoter	3	4	0.333652220957423	1	3	primary
chr1H	306922399	306922577	HORVU.MOREX.r3.1HG0046710	20.8392926286783	+	306922506	Promoter	25	179	7.06358605195667	9	33	primary
chr1H	307216466	307216604	HORVU.MOREX.r3.1HG0046770	17.3154262974843	-	307216536	Exon	22	139	8.18765055943271	8	29	primary
chr1H	307379754	307379903	HORVU.MOREX.r3.1HG0046780	15.5712066244262	+	307379805	Promoter	15	150	6.14948739522697	2	16	primary
chr1H	307405099	307405198	HORVU.MOREX.r3.1HG0046830	3.89582719038762	-	307405150	Promoter	7	100	2.54931464772379	1	7	primary
chr1H	307791108	307791301	HORVU.MOREX.r3.1HG0046850	18.5075159944605	+	307791213	Promoter	19	194	5.06002037837708	5	23	primary
chr1H	307984641	307984653	HORVU.MOREX.r3.1HG0046890	0.617301176695178	-	307984653	Promoter	12	13	0.487802865834517	1	12	primary
chr1H	308007981	308007986	HORVU.MOREX.r3.1HG0046910	0.302709598033082	-	308007986	Promoter	5	6	0.108428771296761	1	5	primary
chr1H	308160327	308160576	HORVU.MOREX.r3.1HG0046920	11.4713205215767	-	308160396	Promoter	26	250	6.91972909394788	3	28	primary
chr1H	308447869	308448039	HORVU.MOREX.r3.1HG0047030	5.04236989046815	-	308447989	Distal	8	171	2.19583304128993	2	9	alternative
chr1H	308669097	308669206	HORVU.MOREX.r3.1HG0047060	91.1795896047737	-	308669148	Promoter	13	110	34.4612607863492	9	21	primary
chr1H	308668528	308668622	HORVU.MOREX.r3.1HG0047060	0.652410352324071	-	308668575	Exon	4	95	0.288551948338062	1	4	alternative
chr1H	308668874	308668924	HORVU.MOREX.r3.1HG0047060	7.23653353344135	-	308668924	Exon	1	51	6.76592362714628	2	2	alternative
chr1H	308681298	308681458	HORVU.MOREX.r3.1HG0047080	19.8212067537188	+	308681376	Promoter	18	161	9.41018942940114	6	23	primary
chr1H	308904361	308904599	HORVU.MOREX.r3.1HG0047100	18.7491617479637	+	308904516	Promoter	34	239	11.0516362166543	8	41	primary
chr1H	308909639	308909697	HORVU.MOREX.r3.1HG0047110	5.76553511707952	+	308909683	Promoter	3	59	2.93104522695581	1	3	primary
chr1H	308909896	308909914	HORVU.MOREX.r3.1HG0047110	5.75561883308987	+	308909896	Exon	1	19	5.75561883308987	1	1	alternative
chr1H	308949414	308949644	HORVU.MOREX.r3.1HG0047120	12.6411662647777	+	308949584	Promoter	22	231	2.91658150924381	6	27	primary
chr1H	308959573	308959735	HORVU.MOREX.r3.1HG0047130	16.3036686143416	-	308959678	Promoter	22	163	5.02160112881172	6	27	primary
chr1H	309035170	309035177	HORVU.MOREX.r3.1HG0047160	0.301669652507533	-	309035171	Distal	7	8	0.190005985188833	1	7	primary
chr1H	309603739	309603893	HORVU.MOREX.r3.1HG0047190	5.09357733776426	+	309603803	Promoter	7	155	5.09357733776426	2	8	primary
chr1H	309603501	309603685	HORVU.MOREX.r3.1HG0047190	7.90993429440227	+	309603588	Promoter	6	185	2.22825218730351	2	7	alternative
chr1H	309603948	309604046	HORVU.MOREX.r3.1HG0047190	0.540622532478296	+	309603985	Exon	3	99	0.194108467507098	1	3	alternative
chr1H	309615463	309615602	HORVU.MOREX.r3.1HG0047200	22.9606037969339	+	309615532	Promoter	19	140	8.32029636876403	2	20	primary
chr1H	309838892	309839053	HORVU.MOREX.r3.1HG0047250	7.5081871620383	+	309838993	Promoter	9	162	3.67057153438842	5	13	primary
chr1H	309865883	309866090	HORVU.MOREX.r3.1HG0047290	94.1506341724964	-	309866069	Promoter	9	208	51.7050614707101	10	18	primary
chr1H	309865599	309865672	HORVU.MOREX.r3.1HG0047290	1.96813650614739	-	309865669	Exon	5	74	0.895154072752816	1	5	alternative
chr1H	310237767	310237833	HORVU.MOREX.r3.1HG0047320	44.9424141012015	+	310237773	Promoter	8	67	30.1951231084908	2	9	primary
chr1H	310568152	310568172	HORVU.MOREX.r3.1HG0047380	0.335437693275097	+	310568172	Distal	20	21	0.206356187164159	1	20	primary
chr1H	310967654	310967844	HORVU.MOREX.r3.1HG0047470	22.3278017270106	+	310967752	Promoter	26	191	5.04999955074143	4	29	primary
chr1H	311061599	311061751	HORVU.MOREX.r3.1HG0047480	6.53888180936467	+	311061667	Promoter	11	153	2.64553026651975	3	13	primary
chr1H	311368667	311368900	HORVU.MOREX.r3.1HG0047500	14.8606835387695	+	311368806	Promoter	17	234	5.64106693759749	6	22	primary
chr1H	311372892	311372984	HORVU.MOREX.r3.1HG0047510	2.00361549848225	-	311372940	Promoter	7	93	2.00361549848225	2	8	primary
chr1H	311566128	311566310	HORVU.MOREX.r3.1HG0047560	170.025026757038	+	311566248	Promoter	44	183	41.5006271440809	7	50	primary
chr1H	311566697	311566800	HORVU.MOREX.r3.1HG0047560	0.530034033688066	+	311566747	Exon	3	104	0.246165575022888	1	3	alternative
chr1H	311579958	311580008	HORVU.MOREX.r3.1HG0047560	0.329033219644858	+	311579958	Exon	2	51	0.19290900625382	1	2	alternative
chr1H	311687734	311687934	HORVU.MOREX.r3.1HG0047570	15.3869341928046	+	311687859	Promoter	24	201	5.50120024920464	6	29	primary
chr1H	311692120	311692283	HORVU.MOREX.r3.1HG0047590	76.9341088413561	+	311692195	Promoter	36	164	22.8402691476105	10	45	primary
chr1H	311694548	311694629	HORVU.MOREX.r3.1HG0047590	0.398071487043745	+	311694589	Exon	2	82	0.217902183006004	1	2	alternative
chr1H	311698774	311698960	HORVU.MOREX.r3.1HG0047600	3.88019576205727	-	311698915	Promoter	19	187	1.56543970203214	3	21	primary
chr1H	312148398	312148533	HORVU.MOREX.r3.1HG0047660	54.494955981136	+	312148404	Promoter	12	136	36.6997290762356	3	14	primary
chr1H	312148885	312148970	HORVU.MOREX.r3.1HG0047660	0.442444711532457	+	312148919	Exon	2	86	0.280483568415277	1	2	alternative
chr1H	312180801	312180893	HORVU.MOREX.r3.1HG0047670	2.41654416641229	-	312180852	Promoter	4	93	1.34747895150998	2	5	primary
chr1H	312347238	312347335	HORVU.MOREX.r3.1HG0047690	2.37198079491303	-	312347289	Distal	2	98	2.06622670013142	1	2	alternative
chr1H	312716801	312716924	HORVU.MOREX.r3.1HG0047710	44.7299339496638	-	312716852	Promoter	11	124	18.0593016994365	5	15	primary
chr1H	312706409	312706453	HORVU.MOREX.r3.1HG0047710	0.327869444398988	-	312706453	Exon	2	45	0.168891505608888	1	2	alternative
chr1H	312813543	312813730	HORVU.MOREX.r3.1HG0047720	17.0446047687778	+	312813676	Promoter	25	188	3.64654413852977	6	30	primary
chr1H	313259374	313259448	HORVU.MOREX.r3.1HG0047780	7.41468831230468	+	313259423	Promoter	2	75	6.04026536437798	1	2	primary
chr1H	313259196	313259365	HORVU.MOREX.r3.1HG0047780	9.6829140930708	+	313259244	Promoter	11	170	2.70360263563212	2	12	alternative
chr1H	313585509	313585617	HORVU.MOREX.r3.1HG0047800	1.4333895622705	+	313585579	Distal	3	109	0.51641709787689	2	4	alternative
chr1H	313995155	313995275	HORVU.MOREX.r3.1HG0047840	2.56113935937122	+	313995170	Promoter	6	121	1.5007409916614	1	6	primary
chr1H	314052420	314052681	HORVU.MOREX.r3.1HG0047850	45.7611673676048	-	314052461	Promoter	18	262	12.5681428977276	1	18	primary
chr1H	314052058	314052093	HORVU.MOREX.r3.1HG0047850	5.1349858939721	-	314052092	Exon	2	36	4.42377786012619	1	2	alternative
chr1H	314314203	314314221	HORVU.MOREX.r3.1HG0047910	0.989375079862448	+	314314210	Promoter	12	19	0.968068108456081	4	15	primary
chr1H	314320104	314320217	HORVU.MOREX.r3.1HG0047920	8.09418257967318	-	314320165	Promoter	7	114	6.83781158400563	4	10	primary
chr1H	314656827	314656842	HORVU.MOREX.r3.1HG0047950	0.206356187164159	+	314656828	Promoter	15	16	0.206356187164159	1	15	primary
chr1H	314762099	314762229	HORVU.MOREX.r3.1HG0047980	4.84225537702959	-	314762099	Promoter	5	131	2.1482278288876	1	5	primary
chr1H	314757274	314757384	HORVU.MOREX.r3.1HG0047980	5.89014581661432	-	314757331	Distal	5	111	3.44128280220948	2	6	alternative
chr1H	314761864	314762076	HORVU.MOREX.r3.1HG0047980	17.5468317542426	-	314762037	5'	8	213	5.14607062812781	4	11	alternative
chr1H	314961630	314961752	HORVU.MOREX.r3.1HG0048010	54.923861176769	-	314961699	Promoter	8	123	21.2760498187958	12	19	primary
chr1H	314961362	314961457	HORVU.MOREX.r3.1HG0048010	0.69299889805606	-	314961406	Exon	2	96	0.421068002160179	1	2	alternative
chr1H	315133597	315133834	HORVU.MOREX.r3.1HG0048030	276.379692016632	-	315133695	Promoter	30	238	76.3660253985958	29	58	primary
chr1H	315131878	315131940	HORVU.MOREX.r3.1HG0048030	3.66121728282331	-	315131938	Exon	2	63	2.43134153896078	2	3	alternative
chr1H	315133312	315133447	HORVU.MOREX.r3.1HG0048030	2.69527158500328	-	315133425	Exon	8	136	0.508363214714101	2	9	alternative
chr1H	315330631	315330772	HORVU.MOREX.r3.1HG0048040	18.5363227704763	-	315330689	Promoter	3	142	15.7650196635197	7	9	primary
chr1H	315566086	315566240	HORVU.MOREX.r3.1HG0048070	1.86738810487944	-	315566216	Promoter	3	155	1.86738810487944	2	4	primary
chr1H	316153104	316153268	HORVU.MOREX.r3.1HG0048100	41.6247096053905	+	316153208	Promoter	14	165	25.9658886335745	14	27	primary
chr1H	316154518	316154569	HORVU.MOREX.r3.1HG0048100	0.702238022319727	+	316154518	Exon	2	52	0.396226295648403	1	2	alternative
chr1H	316555854	316555903	HORVU.MOREX.r3.1HG0048120	0.689478918058213	+	316555901	Promoter	35	50	0.309401473547285	15	49	primary
chr1H	317185529	317185600	HORVU.MOREX.r3.1HG0048190	0.935330543899168	+	317185572	Distal	3	72	0.337083968958075	1	3	alternative
chr1H	318221835	318221894	HORVU.MOREX.r3.1HG0048280	16.3463382741031	+	318221840	Promoter	5	60	12.2491255137502	3	7	primary
chr1H	319281545	319281730	HORVU.MOREX.r3.1HG0048400	60.3679478496664	+	319281675	Promoter	34	186	10.0525456538663	10	43	primary
chr1H	319282499	319282575	HORVU.MOREX.r3.1HG0048400	0.717481732384182	+	319282542	Exon	2	77	0.410953712573391	1	2	alternative
chr1H	319290390	319290538	HORVU.MOREX.r3.1HG0048410	4.45908036919621	+	319290467	Promoter	12	149	2.76091958890056	6	17	primary
chr1H	319290262	319290328	HORVU.MOREX.r3.1HG0048410	1.0235855861695	+	319290275	Promoter	3	67	0.451822137871087	1	3	alternative
chr1H	320330631	320330780	HORVU.MOREX.r3.1HG0048530	10.0081727018151	+	320330682	Distal	8	150	2.51643227566411	3	10	alternative
chr1H	320953208	320953669	HORVU.MOREX.r3.1HG0048590	63.5886128000676	-	320953318	Promoter	41	462	11.5464768806517	14	54	primary
chr1H	320952839	320952885	HORVU.MOREX.r3.1HG0048590	0.700874900827224	-	320952885	Exon	2	47	0.457743166253835	1	2	alternative
chr1H	321827268	321827398	HORVU.MOREX.r3.1HG0048700	1.58076946791779	+	321827347	Promoter	6	131	1.58076946791779	1	6	primary
chr1H	322469303	322469468	HORVU.MOREX.r3.1HG0048730	6.21847974403616	-	322469389	Promoter	13	166	3.3731067728122	3	15	primary
chr1H	322894468	322894783	HORVU.MOREX.r3.1HG0048800	7.0686456696368	+	322894713	Promoter	24	316	2.03346574737563	2	25	primary
chr1H	322895824	322895913	HORVU.MOREX.r3.1HG0048800	1.38007978521455	+	322895859	Intron	3	90	0.99657109949755	1	3	alternative
chr1H	322895965	322896053	HORVU.MOREX.r3.1HG0048800	2.51231952341922	+	322896010	Exon	3	89	1.35499216506579	1	3	alternative
chr1H	323083592	323083682	HORVU.MOREX.r3.1HG0048840	98.2614226390848	-	323083644	Promoter	7	91	75.0720288288263	11	17	primary
chr1H	323083727	323083813	HORVU.MOREX.r3.1HG0048840	1.40183375276361	-	323083775	Promoter	4	87	0.743869654687802	1	4	alternative
chr1H	323447643	323448039	HORVU.MOREX.r3.1HG0048880	417.890588319104	-	323447956	Promoter	3	397	314.023688780442	33	35	primary
chr1H	323447550	323447638	HORVU.MOREX.r3.1HG0048880	0.443454802153988	-	323447581	3'	3	89	0.165589435141321	1	3	alternative
chr1H	323658029	323658044	HORVU.MOREX.r3.1HG0048890	0.381284645847507	-	323658041	Promoter	15	16	0.190005985188833	1	15	primary
chr1H	323789293	323789413	HORVU.MOREX.r3.1HG0048990	7.27152756636533	-	323789363	Promoter	8	121	6.19577356734978	2	9	primary
chr1H	324476938	324477094	HORVU.MOREX.r3.1HG0049030	4.27608843622299	-	324477043	Distal	8	157	1.39995134326781	2	9	alternative
chr1H	324510077	324510384	HORVU.MOREX.r3.1HG0049040	140.036322921252	+	324510226	Promoter	17	308	68.3707763064152	6	22	primary
chr1H	324510463	324510737	HORVU.MOREX.r3.1HG0049040	21.8898911796005	+	324510497	Exon	26	275	9.50804061455353	1	26	alternative
chr1H	324510838	324511126	HORVU.MOREX.r3.1HG0049040	10.6652889467924	+	324510882	Exon	11	289	4.5699655874566	1	11	alternative
chr1H	324511198	324511271	HORVU.MOREX.r3.1HG0049040	0.473229350696079	+	324511262	Exon	3	74	0.228308679811669	1	3	alternative
chr1H	324511633	324511760	HORVU.MOREX.r3.1HG0049040	0.780052186258557	+	324511697	Exon	3	128	0.433617853681026	1	3	alternative
chr1H	324512331	324512420	HORVU.MOREX.r3.1HG0049040	0.354862612856986	+	324512370	Exon	2	90	0.246433841560225	1	2	alternative
chr1H	324520820	324520860	HORVU.MOREX.r3.1HG0049050	0.688423842082196	+	324520831	Promoter	40	41	0.374019586953037	1	40	primary
chr1H	324524646	324524777	HORVU.MOREX.r3.1HG0049060	5.06299723843141	-	324524723	Promoter	9	132	1.91326114103425	3	11	primary
chr1H	324524458	324524543	HORVU.MOREX.r3.1HG0049060	2.1415532890603	-	324524501	Exon	2	86	1.78106983493665	1	2	alternative
chr1H	324730648	324730654	HORVU.MOREX.r3.1HG0049110	1.12474790672696	+	324730649	Promoter	6	7	0.661198857416436	1	6	primary
chr1H	324745403	324745483	HORVU.MOREX.r3.1HG0049130	3.74877395833194	-	324745447	Promoter	6	81	2.56133148776395	4	9	primary
chr1H	324745563	324745702	HORVU.MOREX.r3.1HG0049140	18.0692248614706	+	324745644	Promoter	14	140	5.12979924972873	2	15	primary
chr1H	324752285	324752440	HORVU.MOREX.r3.1HG0049150	14.8353324023808	-	324752360	Promoter	10	156	9.66769482205648	6	15	primary
chr1H	324752112	324752181	HORVU.MOREX.r3.1HG0049150	15.6276755424627	-	324752151	Exon	2	70	14.0063083018492	2	3	alternative
chr1H	324991408	324991452	HORVU.MOREX.r3.1HG0049170	6.33268563603177	-	324991449	Promoter	3	45	5.24821591369653	3	5	primary
chr1H	325003049	325003242	HORVU.MOREX.r3.1HG0049180	17.799124039669	-	325003177	Promoter	27	194	7.11308107171455	7	33	primary
chr1H	325393864	325394121	HORVU.MOREX.r3.1HG0049190	10.6650325235083	+	325394047	Promoter	19	258	2.00409908868332	3	21	primary
chr1H	325400320	325400379	HORVU.MOREX.r3.1HG0049190	0.439699093949726	+	325400369	Exon	2	60	0.233001923091214	1	2	alternative
chr1H	325556821	325557033	HORVU.MOREX.r3.1HG0049200	2.37014223955613	+	325556945	Promoter	15	213	1.1966794521751	2	16	primary
chr1H	325753690	325753880	HORVU.MOREX.r3.1HG0049220	1.15596588094391	-	325753833	Promoter	6	191	1.15596588094391	2	7	primary
chr1H	327096939	327097070	HORVU.MOREX.r3.1HG0049340	109.991983344724	-	327096989	Promoter	14	132	35.8574797765989	10	23	primary
chr1H	327093276	327093325	HORVU.MOREX.r3.1HG0049340	0.821890595817802	-	327093325	Exon	2	50	0.4874894459561	1	2	alternative
chr1H	327093987	327094080	HORVU.MOREX.r3.1HG0049340	1.18399326485656	-	327094028	Exon	2	94	0.863566626070982	1	2	alternative
chr1H	327095660	327095694	HORVU.MOREX.r3.1HG0049340	1.00022770029475	-	327095660	Exon	3	35	0.378335921000267	1	3	alternative
chr1H	327095834	327095896	HORVU.MOREX.r3.1HG0049340	0.70292280510635	-	327095867	Exon	2	63	0.550616411113453	1	2	alternative
chr1H	327096694	327096754	HORVU.MOREX.r3.1HG0049340	5.60774766430616	-	327096741	Exon	2	61	3.0601839778087	2	3	alternative
chr1H	327096878	327096937	HORVU.MOREX.r3.1HG0049340	2.26916892867213	-	327096878	Exon	8	60	0.562354600835201	1	8	alternative
chr1H	327913585	327914052	HORVU.MOREX.r3.1HG0049410	12.8520901331376	+	327913750	Promoter	36	468	2.54057720840495	6	41	primary
chr1H	327913421	327913476	HORVU.MOREX.r3.1HG0049410	0.628417179776853	+	327913425	Promoter	2	56	0.359975321114033	1	2	alternative
chr1H	327914640	327914717	HORVU.MOREX.r3.1HG0049410	0.952798602239505	+	327914692	Intron	3	78	0.467619541460444	1	3	alternative
chr1H	327915008	327915200	HORVU.MOREX.r3.1HG0049410	4.02583670799847	+	327915053	Exon	9	193	1.02081984067097	1	9	alternative
chr1H	328637536	328637695	HORVU.MOREX.r3.1HG0049450	9.91163583307106	+	328637556	Promoter	11	160	4.11969788745726	3	13	primary
chr1H	328646001	328646122	HORVU.MOREX.r3.1HG0049460	11.3971417481326	-	328646067	Promoter	8	122	5.07762804639088	6	13	primary
chr1H	328795969	328796035	HORVU.MOREX.r3.1HG0049480	7.74127479352409	+	328795991	Promoter	6	67	3.89063119343666	1	6	primary
chr1H	328796198	328796282	HORVU.MOREX.r3.1HG0049480	0.315651729390653	+	328796226	Exon	2	85	0.19570178957479	1	2	alternative
chr1H	329231051	329231141	HORVU.MOREX.r3.1HG0049500	18.0583484286516	-	329231092	Promoter	3	91	14.8794178913754	4	6	primary
chr1H	329230764	329230868	HORVU.MOREX.r3.1HG0049500	0.417347830491385	-	329230818	Exon	2	105	0.271479940600336	1	2	alternative
chr1H	329337242	329337266	HORVU.MOREX.r3.1HG0049530	0.429774368757519	-	329337266	Exon	24	25	0.16196114311718	1	24	primary
chr1H	329357966	329358144	HORVU.MOREX.r3.1HG0049550	37.6604179394005	-	329358051	Promoter	18	179	11.9486508196357	5	22	primary
chr1H	329357315	329357393	HORVU.MOREX.r3.1HG0049550	28.8846687356532	-	329357365	5'	2	79	25.7153004138116	2	3	alternative
chr1H	329640082	329640189	HORVU.MOREX.r3.1HG0049580	35.0283311811944	+	329640130	Promoter	9	108	14.081486090311	2	10	primary
chr1H	330082130	330082327	HORVU.MOREX.r3.1HG0049600	34.0969431487775	+	330082252	Promoter	23	198	8.85602712047316	8	30	primary
chr1H	330082507	330082600	HORVU.MOREX.r3.1HG0049600	1.7175830594489	+	330082555	Exon	3	94	1.18059666800853	1	3	alternative
chr1H	330388063	330388373	HORVU.MOREX.r3.1HG0049610	47.4317598456284	+	330388191	Promoter	44	311	6.58580010886005	11	54	primary
chr1H	330388778	330388817	HORVU.MOREX.r3.1HG0049610	0.740581217855734	+	330388778	Exon	3	40	0.312480906738715	1	3	alternative
chr1H	330388923	330388966	HORVU.MOREX.r3.1HG0049610	0.921096033082961	+	330388923	Exon	2	44	0.51574766397105	1	2	alternative
chr1H	330392472	330392638	HORVU.MOREX.r3.1HG0049620	14.4981109440023	+	330392545	Promoter	5	167	7.29925326748787	4	8	primary
chr1H	330729507	330729562	HORVU.MOREX.r3.1HG0049640	1.13219057784462	+	330729509	Promoter	3	56	1.13219057784462	2	4	primary
chr1H	331422502	331422854	HORVU.MOREX.r3.1HG0049700	10.9298207309376	-	331422730	Promoter	23	353	2.71365554539261	8	30	primary
chr1H	331508377	331508528	HORVU.MOREX.r3.1HG0049760	22.552140274023	-	331508446	Promoter	23	152	3.23900107665262	5	27	primary
chr1H	331513865	331513981	HORVU.MOREX.r3.1HG0049770	37.6484077868829	-	331513952	Promoter	17	117	8.63903829505329	9	25	primary
chr1H	331851993	331852018	HORVU.MOREX.r3.1HG0049840	0.935464636516866	+	331851994	Promoter	16	26	0.448623348843962	1	16	primary
chr1H	331852214	331852300	HORVU.MOREX.r3.1HG0049840	2.65414876926959	+	331852269	5'	4	87	0.933524106578094	2	5	alternative
chr1H	332087523	332087531	HORVU.MOREX.r3.1HG0049870	0.172379351719398	+	332087531	Promoter	8	9	0.0895294623574849	1	8	primary
chr1H	332377042	332377146	HORVU.MOREX.r3.1HG0049910	40.6269261287488	+	332377103	Promoter	13	105	12.9569188455635	3	15	primary
chr1H	332527856	332528017	HORVU.MOREX.r3.1HG0049920	4.46657819211746	+	332527916	Promoter	12	162	3.34949227868001	4	15	primary
chr1H	332696692	332696697	HORVU.MOREX.r3.1HG0049960	0.217473990108022	-	332696697	Promoter	5	6	0.217473990108022	1	5	primary
chr1H	332790969	332791054	HORVU.MOREX.r3.1HG0049970	0.940742641228644	-	332790981	Exon	3	86	0.448639938866	1	3	alternative
chr1H	332793194	332793453	HORVU.MOREX.r3.1HG0049980	107.607509239556	-	332793233	Promoter	46	260	33.0164438391426	9	54	primary
chr1H	332791493	332791594	HORVU.MOREX.r3.1HG0049980	0.67541250221043	-	332791543	Exon	4	102	0.266901846716749	1	4	alternative
chr1H	332791809	332791874	HORVU.MOREX.r3.1HG0049980	42.7712645936264	-	332791855	5'	2	66	31.501608511894	5	6	alternative
chr1H	333165702	333165708	HORVU.MOREX.r3.1HG0049990	0.581326925544173	+	333165703	Distal	6	7	0.473090166034196	1	6	primary
chr1H	333354948	333355037	HORVU.MOREX.r3.1HG0050010	1.57810237411989	+	333354996	Promoter	2	90	1.57810237411989	1	2	primary
chr1H	333355703	333355784	HORVU.MOREX.r3.1HG0050020	5.01594025069846	+	333355737	Promoter	3	82	3.24482344599535	1	3	primary
chr1H	333655740	333655811	HORVU.MOREX.r3.1HG0050070	11.0271547638425	+	333655757	Promoter	2	72	11.0271547638425	3	4	primary
chr1H	333655884	333655983	HORVU.MOREX.r3.1HG0050070	0.404438750635304	+	333655918	Exon	3	100	0.168891505608888	1	3	alternative
chr1H	333665513	333665652	HORVU.MOREX.r3.1HG0050080	3.42072617789211	-	333665591	Promoter	7	140	3.42072617789211	3	9	primary
chr1H	333668973	333669087	HORVU.MOREX.r3.1HG0050090	71.1016286362747	-	333669080	Promoter	3	115	65.8930662767655	12	14	primary
chr1H	333669161	333669205	HORVU.MOREX.r3.1HG0050090	0.237005859153879	-	333669202	Promoter	2	45	0.118502929576939	1	2	alternative
chr1H	333911097	333911102	HORVU.MOREX.r3.1HG0050110	0.499814992451319	-	333911098	Promoter	5	6	0.271024880545483	1	5	primary
chr1H	334243630	334243691	HORVU.MOREX.r3.1HG0050140	2.69445277279858	+	334243660	Promoter	1	62	2.69445277279858	2	2	primary
chr1H	334251517	334251623	HORVU.MOREX.r3.1HG0050150	61.8277894280521	-	334251572	Promoter	7	107	35.7923856653432	7	13	primary
chr1H	334251651	334251808	HORVU.MOREX.r3.1HG0050160	7.69365851204752	+	334251696	Promoter	10	158	3.0489940019644	3	12	primary
chr1H	334265657	334265785	HORVU.MOREX.r3.1HG0050170	70.7793214304033	-	334265706	Promoter	21	129	23.2039787376919	6	26	primary
chr1H	334265517	334265610	HORVU.MOREX.r3.1HG0050170	64.4789149093124	-	334265559	Exon	2	94	33.8221061132785	4	5	alternative
chr1H	334381501	334381692	HORVU.MOREX.r3.1HG0050190	4.30875455610777	-	334381646	Promoter	10	192	2.03902405047458	2	11	primary
chr1H	334733129	334733303	HORVU.MOREX.r3.1HG0050200	19.2212645504983	+	334733209	Promoter	19	175	5.46572485518932	5	23	primary
chr1H	335384237	335384432	HORVU.MOREX.r3.1HG0050250	21.826731694775	+	335384281	Distal	6	196	12.576084586372	3	8	alternative
chr1H	335413180	335413324	HORVU.MOREX.r3.1HG0050290	4.33324709311494	-	335413263	Promoter	12	145	1.98206559583237	3	14	primary
chr1H	335767969	335768135	HORVU.MOREX.r3.1HG0050310	6.83885960192419	+	335768051	Promoter	8	167	2.64795871772829	2	9	primary
chr1H	335860029	335860205	HORVU.MOREX.r3.1HG0050330	12.0204580653839	-	335860156	Promoter	4	177	10.0091646868344	7	10	primary
chr1H	335856326	335856423	HORVU.MOREX.r3.1HG0050330	1.08355698784872	-	335856389	Exon	4	98	0.364179075264629	1	4	alternative
chr1H	335856462	335856612	HORVU.MOREX.r3.1HG0050330	1.5778376844331	-	335856562	Exon	7	151	0.43898918248499	1	7	alternative
chr1H	336577363	336577464	HORVU.MOREX.r3.1HG0050420	0.444861113330656	+	336577412	Distal	2	102	0.259441179686155	1	2	alternative
chr1H	336577610	336577682	HORVU.MOREX.r3.1HG0050420	0.941931162061966	+	336577632	Distal	2	73	0.704812815898208	1	2	alternative
chr1H	336759659	336759762	HORVU.MOREX.r3.1HG0050440	41.6752004055772	-	336759715	Promoter	8	104	16.4390008696235	5	12	primary
chr1H	336759428	336759536	HORVU.MOREX.r3.1HG0050440	2.58636112197185	-	336759495	Exon	4	109	1.1653244634779	1	4	alternative
chr1H	336955320	336955565	HORVU.MOREX.r3.1HG0050560	36.6665943348076	+	336955455	Promoter	37	246	6.70065847862863	10	46	primary
chr1H	336955926	336955967	HORVU.MOREX.r3.1HG0050560	0.583618558024584	+	336955946	Exon	2	42	0.423051959629981	1	2	alternative
chr1H	336956101	336956150	HORVU.MOREX.r3.1HG0050560	0.952631346476068	+	336956102	Exon	2	50	0.72347965013725	1	2	alternative
chr1H	336956777	336956802	HORVU.MOREX.r3.1HG0050560	1.21912208066641	+	336956778	Exon	2	26	0.720389549948924	1	2	alternative
chr1H	336957047	336957054	HORVU.MOREX.r3.1HG0050560	0.901199270760705	+	336957047	Exon	2	8	0.684626654662982	1	2	alternative
chr1H	336960934	336961141	HORVU.MOREX.r3.1HG0050570	220.174733742338	-	336961053	Promoter	21	208	53.1917155484948	13	33	primary
chr1H	336959754	336959795	HORVU.MOREX.r3.1HG0050570	6.71648565121855	-	336959794	Exon	1	42	6.47000707621571	2	2	alternative
chr1H	336960725	336960846	HORVU.MOREX.r3.1HG0050570	87.3182773308718	-	336960779	5'	10	122	62.7163464904202	7	16	alternative
chr1H	336961210	336961398	HORVU.MOREX.r3.1HG0050580	7.39312734754257	+	336961289	Promoter	27	189	3.01330273672411	4	30	primary
chr1H	337308057	337308174	HORVU.MOREX.r3.1HG0050630	19.3217363826086	+	337308093	Promoter	12	118	9.75571613946482	3	14	primary
chr1H	337320849	337320971	HORVU.MOREX.r3.1HG0050640	2.40131524596751	-	337320887	Promoter	7	123	2.40131524596751	2	8	primary
chr1H	337368958	337369208	HORVU.MOREX.r3.1HG0050650	24.6453521109665	+	337369012	Promoter	14	251	8.71091907093905	2	15	primary
chr1H	337930527	337930664	HORVU.MOREX.r3.1HG0050700	1.37642692958457	-	337930613	5'	7	138	1.37642692958457	2	8	primary
chr1H	338481511	338481716	HORVU.MOREX.r3.1HG0050780	28.5595637985316	+	338481647	Promoter	18	206	16.7209029922087	6	23	primary
chr1H	338487483	338487651	HORVU.MOREX.r3.1HG0050790	27.2788515279001	-	338487566	Promoter	14	169	9.09556550145928	5	18	primary
chr1H	338956487	338956529	HORVU.MOREX.r3.1HG0050830	0.728032960572035	+	338956503	Promoter	42	43	0.296497894892376	1	42	primary
chr1H	339117019	339117210	HORVU.MOREX.r3.1HG0050850	18.1387112639513	-	339117108	Promoter	14	192	5.55566204137768	5	18	primary
chr1H	339116292	339116362	HORVU.MOREX.r3.1HG0050850	0.28659126676637	-	339116302	Exon	2	71	0.153384771720908	1	2	alternative
chr1H	339448178	339448345	HORVU.MOREX.r3.1HG0050860	16.4693451908015	-	339448293	Promoter	21	168	6.29519263966923	8	28	primary
chr1H	339457843	339457983	HORVU.MOREX.r3.1HG0050880	53.2157021325455	-	339457911	Promoter	16	141	11.1860197936223	7	22	primary
chr1H	339683864	339683916	HORVU.MOREX.r3.1HG0050920	1.05023715656573	-	339683915	Exon	2	53	1.05023715656573	1	2	primary
chr1H	339683654	339683775	HORVU.MOREX.r3.1HG0050920	2.82283413030413	-	339683705	Exon	3	122	1.27864089066001	2	4	alternative
chr1H	340240128	340240343	HORVU.MOREX.r3.1HG0050970	7.73348606513636	-	340240248	Promoter	17	216	3.22565650717356	4	20	primary
chr1H	340404665	340404779	HORVU.MOREX.r3.1HG0050990	4.17845807139468	+	340404714	Promoter	12	115	2.55856519140204	5	16	primary
chr1H	340744764	340744909	HORVU.MOREX.r3.1HG0051020	13.3622777722929	+	340744805	Promoter	16	146	3.5871458250857	1	16	primary
chr1H	341199994	341200045	HORVU.MOREX.r3.1HG0051090	3.88141752734352	+	341199997	Promoter	2	52	3.88141752734352	1	2	primary
chr1H	341200082	341200133	HORVU.MOREX.r3.1HG0051090	0.421207816848334	+	341200128	Promoter	2	52	0.308931884976987	1	2	alternative
chr1H	341211787	341211887	HORVU.MOREX.r3.1HG0051100	1.17518986570954	+	341211834	Promoter	3	101	1.17518986570954	1	3	primary
chr1H	341212075	341212097	HORVU.MOREX.r3.1HG0051100	2.53150874498777	+	341212075	5'	2	23	2.20822298775145	1	2	alternative
chr1H	341217936	341218004	HORVU.MOREX.r3.1HG0051110	1.19733102499629	-	341217937	Promoter	68	69	0.521500779952612	1	68	primary
chr1H	341222942	341223005	HORVU.MOREX.r3.1HG0051120	0.251709424622402	-	341222942	Exon	2	64	0.133206495045463	1	2	alternative
chr1H	341224367	341224447	HORVU.MOREX.r3.1HG0051130	1.01612683173722	-	341224441	Exon	54	81	1.01612683173722	21	74	primary
chr1H	341224341	341224544	HORVU.MOREX.r3.1HG0051130	25.3466360277114	-	341224439	Exon	26	204	4.70971791750847	5	30	primary
chr1H	341794351	341794442	HORVU.MOREX.r3.1HG0051180	3.91776379161303	+	341794398	Promoter	2	92	3.91776379161303	3	4	primary
chr1H	341802371	341802519	HORVU.MOREX.r3.1HG0051190	21.1685011443287	-	341802430	Promoter	31	149	5.53845930634581	9	39	primary
chr1H	342058711	342058740	HORVU.MOREX.r3.1HG0051220	1.2840082199969	-	342058722	Promoter	29	30	0.839552509134801	1	29	primary
chr1H	342353785	342353917	HORVU.MOREX.r3.1HG0051270	19.3971384036175	+	342353867	Promoter	14	133	5.85524944608853	6	19	primary
chr1H	342479648	342479806	HORVU.MOREX.r3.1HG0051310	94.4464903347513	+	342479690	Promoter	6	159	71.7604746592192	5	10	primary
chr1H	342479842	342479997	HORVU.MOREX.r3.1HG0051310	1.78631244971509	+	342479927	5'	4	156	0.727838541615601	2	5	alternative
chr1H	342573904	342573956	HORVU.MOREX.r3.1HG0051320	12.2683357731884	-	342573950	Promoter	2	53	8.72356341867383	6	7	primary
chr1H	342709046	342709323	HORVU.MOREX.r3.1HG0051340	5.29111487966977	+	342709186	Promoter	16	278	2.22001829110172	3	18	primary
chr1H	342773942	342774194	HORVU.MOREX.r3.1HG0051380	6.99705656164206	+	342774075	Promoter	15	253	4.83190834333511	6	20	primary
chr1H	342773689	342773754	HORVU.MOREX.r3.1HG0051380	0.86503265950637	+	342773724	Promoter	5	66	0.24773393139602	1	5	alternative
chr1H	342774263	342774361	HORVU.MOREX.r3.1HG0051380	7.23242227637271	+	342774307	5'	2	99	5.43058706461118	1	2	alternative
chr1H	342776260	342776389	HORVU.MOREX.r3.1HG0051380	24.1466548572973	+	342776290	5'	11	130	7.07245971929577	6	16	alternative
chr1H	343177630	343177778	HORVU.MOREX.r3.1HG0051510	54.2196821699391	+	343177702	Promoter	19	149	18.5466643975368	8	26	primary
chr1H	343177835	343177951	HORVU.MOREX.r3.1HG0051510	22.2238706975362	+	343177902	5'	1	117	21.0573908308614	3	3	alternative
chr1H	343779509	343779677	HORVU.MOREX.r3.1HG0051580	36.6110648950596	-	343779560	Promoter	9	169	20.3649155377181	5	13	primary
chr1H	344211514	344211517	HORVU.MOREX.r3.1HG0051640	0.853214416070301	+	344211517	Promoter	3	4	0.303945477951206	1	3	primary
chr1H	344309995	344310006	HORVU.MOREX.r3.1HG0051650	3.77659931834326	+	344309999	Promoter	3	12	3.77659931834326	4	6	primary
chr1H	344385660	344386039	HORVU.MOREX.r3.1HG0051670	33.2203737052017	-	344385967	Promoter	40	380	4.86263362317072	9	48	primary
chr1H	344818629	344818869	HORVU.MOREX.r3.1HG0051710	20.7476824492879	-	344818680	Promoter	20	241	5.43812581570783	4	23	primary
chr1H	344877119	344877270	HORVU.MOREX.r3.1HG0051720	8.0161707414406	-	344877165	5'	7	152	3.91402303006311	3	9	primary
chr1H	345012421	345012528	HORVU.MOREX.r3.1HG0051740	11.1932552899416	+	345012477	Promoter	7	108	5.60843643306249	3	9	primary
[truncated: 32,746 more rows]
