# Supplementary material for: Core promoterome of barley embryo
Source: Comput Struct Biotechnol J. 2023 Dec 5;23:264–77. doi: 10.1016/j.csbj.2023.12.003 (PMC10762323; doi:10.1016/j.csbj.2023.12.003)
Supplement: Supplementary file 4 — Supplementary material. [file mmc4.xlsx]

## Sheet: List1
Table S2. Dynamics of the stage-specific promoter clusters across three stages of embryo development. TATA-box promoter clusters 1-6 have been merged for simplification.
cluster#	Inr; motif	8DAP	24DAP	4DAG
1	CA; TATA -36	-	4	7
2	CA; TATA -35	5	5	6
3	CA; TATA -34	2	1	1
4	CA; TATA -33	1	2	3
5	CA; TATA -32	3	3	2
6	CA; TATA -31	4	6	5
7	CA; TATA -30	6	-	4
8	CA; small TATA	7	8	8
9	cCA; no TATA	12	7	9
10	CG; poly-C-up	8	9	10
11	CG; no TATA	9	10	12
12	cTG; no TATA	10	12	11
13	cTCG; no TATA	11	15	16
14	cG; polyAup	15	14	14
14	G; poly-GA-down	14	11	13
16	var; poly-C-down	13	13	15
