# Supplementary material for: Core promoterome of barley embryo
Source: Comput Struct Biotechnol J. 2023 Dec 5;23:264–77. doi: 10.1016/j.csbj.2023.12.003 (PMC10762323; doi:10.1016/j.csbj.2023.12.003)
Supplement: Supplementary file 5 — Supplementary material. [file mmc5.xlsx]

## Sheet: List1
Table S3. TATA-box-like motif sets according to the level of correlation with the TATA-box PWM.
Sets	Pentamer contents
≥0.84 set	TATAT, TATAA, ATATA, ATAAA
≥0.81 set	TAAAT, TATTT, TTTAT, TATTA, ATTTA, TAAAA, TTTAA, TTATA, ATTAA, TTAAA
≥0.78 set	ATATT, TTAAT, AAATA, TTTTT, ATAAT, AAAAA, TTTTA
≥0.75 set	ATTTT, AATTA, TTATT, TAATA, AATAT, ATTAT, AATAA
<0.75 set	AAATT, AATTT, AAAAT, TAATT
